# Supplementary material for: The effect of seabird presence and seasonality on ground‐active spider communities across temperate islands
Source: Ecol Evol. 2022 Dec 3;12(12):e9570. doi: 10.1002/ece3.9570 (PMC9719043; doi:10.1002/ece3.9570)
Supplement: Supplementary file 3 — Appendix S3. [file ECE3-12-e9570-s001.csv]

island	sampling_event	collection_date	family	genus	species	sex	age	no.spiders	trap_lat	trap_lon	colony_status
Cape Queen Elizabeth	5	6/03/2021	Lycosidae	unk	unk	F	adult	2	-43.24713903	147.421625	colony
Cape Queen Elizabeth	5	6/03/2021	unk.damaged	unk	unk	unk	unk	1	-43.247134	147.421552	colony
Cape Queen Elizabeth	2	6/06/2020	unk.juv	unk	unk	unk	juv	2	-43.24718202	147.421384	colony
Cape Queen Elizabeth	2	6/06/2020	Linyphiidae	unk	unk	F	adult	1	-43.24718202	147.421384	colony
Cape Queen Elizabeth	2	6/06/2020	Linyphiidae	unk	unk	M	adult	12	-43.24718202	147.421384	colony
Cape Queen Elizabeth	1	16/03/2020	Gnaphosidae	Eilica	unk	unk	juv	1	-43.24534002	147.421748	outside
Cape Queen Elizabeth	1	16/03/2020	Lycosidae	Artoria	unk	F	juv	1	-43.24541101	147.421567	outside
Cape Queen Elizabeth	1	16/03/2020	Desidae	unk	unk	F	juv	1	-43.24534002	147.421748	outside
Cape Queen Elizabeth	1	16/03/2020	Toxopidae	Toxopsoides	undescribed	M	adult	2	-43.245495	147.421492	outside
Cape Queen Elizabeth	1	16/03/2020	Desidae	unk	unk	M	adult	1	-43.245495	147.421492	outside
Cape Queen Elizabeth	1	16/03/2020	Linyphiidae	unk	unk	F	adult	1	-43.24541101	147.421567	outside
Cape Queen Elizabeth	1	16/03/2020	Linyphiidae	unk	unk	M	adult	1	-43.24541101	147.421567	outside
Cape Queen Elizabeth	1	16/03/2020	Gnaphosidae	unk	unk	F	adult	1	-43.24534002	147.421748	outside
Cape Queen Elizabeth	1	16/03/2020	Theridiidae	unk	unk	F	adult	1	-43.24683501	147.421608	near
Cape Queen Elizabeth	2	6/06/2020	Toxopidae	unk	unk	M	adult	1	-43.245495	147.421492	outside
Cape Queen Elizabeth	2	6/06/2020	Desidae	unk	unk	M	adult	1	-43.24541101	147.421567	outside
Cape Queen Elizabeth	2	6/06/2020	Toxopidae	unk	unk	M	adult	1	-43.24548301	147.421624	outside
Cape Queen Elizabeth	2	6/06/2020	Lycosidae	unk	unk	F	adult	1	-43.24548301	147.421624	outside
Cape Queen Elizabeth	2	6/06/2020	Toxopidae	unk	unk	M	adult	1	-43.24534002	147.421748	outside
Cape Queen Elizabeth	2	6/06/2020	Idiopidae	Cantuaria	mestoni	M	adult	1	-43.24534002	147.421748	outside
Cape Queen Elizabeth	3	21/09/2020	unk.juv	unk	unk	M	juv	1	-43.245495	147.421492	outside
Cape Queen Elizabeth	3	21/09/2020	Lycosidae	unk	unk	F	juv	1	-43.24534002	147.421748	outside
Cape Queen Elizabeth	3	21/09/2020	Segestriidae	unk	unk	F	adult	1	-43.245495	147.421492	outside
Cape Queen Elizabeth	3	21/09/2020	Lycosidae	unk	unk	M	adult	1	-43.24541101	147.421567	outside
Cape Queen Elizabeth	3	21/09/2020	Linyphiidae	unk	unk	F	adult	1	-43.24541101	147.421567	outside
Cape Queen Elizabeth	3	21/09/2020	Corinnidae	Myssus	albopunctatus	M	adult	1	-43.24544102	147.421716	outside
Cape Queen Elizabeth	3	21/09/2020	Miturgidae	unk	unk	M	adult	1	-43.24544102	147.421716	outside
Courts	1	16/03/2020	Miturgidae	unk	unk	unk	unk	2	-43.49531301	147.135241	near
Courts	2	7/06/2020	unk.damaged	unk	unk	M	unk	1	-43.49531301	147.135241	near
Courts	4	14/12/2020	Theridiidae	unk	unk	F	adult	1	-43.49531	147.135293	near
Courts	1	16/03/2020	Gnaphosidae	unk	unk	F	juv	1	-43.49537596	147.135494	near
Courts	5	6/03/2021	Theridiidae	unk	unk	F	adult	1	-43.49537596	147.135494	near
Courts	5	6/03/2021	unk.damaged	unk	unk	unk	unk	1	-43.49537596	147.135494	near
Cape Queen Elizabeth	3	21/09/2020	Linyphiidae	unk	unk	M	adult	1	-43.24544102	147.421716	outside
Courts	1	16/03/2020	Linyphiidae	unk	unk	M	unk	1	-43.495282	147.135674	colony
Cape Queen Elizabeth	4	14/12/2020	unk.juv	unk	unk	F	juv	1	-43.24544102	147.421716	outside
Cape Queen Elizabeth	4	14/12/2020	Gnaphosidae	unk	unk	F	juv	1	-43.24544102	147.421716	outside
Cape Queen Elizabeth	4	14/12/2020	Segestriidae	unk	unk	M	adult	1	-43.245495	147.421492	outside
Cape Queen Elizabeth	4	14/12/2020	Segestriidae	unk	unk	F	adult	1	-43.245495	147.421492	outside
Cape Queen Elizabeth	4	14/12/2020	Clubionidae	unk	unk	M	adult	1	-43.24541101	147.421567	outside
Cape Queen Elizabeth	4	14/12/2020	Zodariidae	Habronestes	unk	M	adult	1	-43.24541101	147.421567	outside
Maatsuyker	1	22/03/2020	Theridiidae	unk	unk	unk	juv	1	-43.65204496	146.275395	colony
Cape Queen Elizabeth	4	14/12/2020	Theridiidae	unk	unk	M	adult	3	-43.24541101	147.421567	outside
Cape Queen Elizabeth	4	14/12/2020	Theridiidae	unk	unk	F	adult	1	-43.24541101	147.421567	outside
Cape Queen Elizabeth	4	14/12/2020	Thomisidae	unk	unk	M	adult	1	-43.24548301	147.421624	outside
Cape Queen Elizabeth	4	14/12/2020	Linyphiidae	unk	unk	F	adult	1	-43.24548301	147.421624	outside
Maatsuyker	1	22/03/2020	Miturgidae	unk	unk	unk	juv	1	-43.65204496	146.275395	colony
Maatsuyker	1	22/03/2020	Theridiidae	unk	unk	F	adult	1	-43.65338699	146.276355	near
Cape Queen Elizabeth	4	14/12/2020	Zodariidae	Habronestes	tasmaniensis	F	adult	1	-43.24548301	147.421624	outside
Cape Queen Elizabeth	4	14/12/2020	Lamponidae	unk	unk	F	adult	1	-43.24548301	147.421624	outside
Cape Queen Elizabeth	4	14/12/2020	Toxopidae	unk	unk	F	adult	1	-43.24534002	147.421748	outside
Cape Queen Elizabeth	4	14/12/2020	Theridiidae	unk	unk	M	adult	1	-43.24534002	147.421748	outside
Cape Queen Elizabeth	5	6/03/2021	unk.damaged	unk	unk	unk	unk	1	-43.24534002	147.421748	outside
Cape Queen Elizabeth	5	6/03/2021	unk.juv	unk	unk	unk	juv	1	-43.24541101	147.421567	outside
Cape Queen Elizabeth	5	6/03/2021	Salticidae	unk	unk	M	juv	1	-43.24548301	147.421624	outside
Cape Queen Elizabeth	5	6/03/2021	Lycosidae	unk	unk	F	adult	1	-43.245495	147.421492	outside
Cape Queen Elizabeth	5	6/03/2021	Segestriidae	unk	unk	F	adult	2	-43.245495	147.421492	outside
Cape Queen Elizabeth	5	6/03/2021	Linyphiidae	unk	unk	F	adult	1	-43.24548301	147.421624	outside
Cape Queen Elizabeth	5	6/03/2021	Linyphiidae	unk	unk	F	adult	1	-43.24544102	147.421716	outside
Courts	1	16/03/2020	Salticidae	unk	unk	M	adult	1	-43.49580201	147.132732	outside
Courts	1	16/03/2020	Gnaphosidae	unk	unk	F	unk	1	-43.49575398	147.132696	outside
Courts	1	16/03/2020	Lycosidae	unk	unk	M	juv	1	-43.49592699	147.132818	outside
Courts	1	16/03/2020	Salticidae	unk	unk	F	adult	1	-43.49580201	147.132732	outside
Courts	1	16/03/2020	Theridiidae	unk	unk	unk	juv	1	-43.49580201	147.132732	outside
Courts	1	16/03/2020	Gnaphosidae	unk	unk	unk	juv	1	-43.49575398	147.132696	outside
Wedge	2	1/07/2020	Salticidae	unk	unk	M	adult	1	-43.13368401	147.673095	near
Wedge	3	15/10/2020	Lycosidae	unk	unk	M	adult	1	-43.13368401	147.673095	near
Wedge	4	16/12/2020	Lycosidae	unk	unk	F	adult	1	-43.13368401	147.673095	near
Wedge	2	1/07/2020	Linyphiidae	unk	unk	M	adult	1	-43.13368401	147.673095	near
Wedge	3	15/10/2020	Miturgidae	unk	unk	M	adult	1	-43.13368401	147.673095	near
Wedge	4	16/12/2020	Gnaphosidae	unk	unk	F	adult	1	-43.13368401	147.673095	near
Wedge	4	16/12/2020	unk.juv	unk	unk	unk	juv	3	-43.13364596	147.67304	near
Wedge	1	4/03/2020	Lycosidae	unk	unk	F	juv	1	-43.13364596	147.67304	near
Wedge	5	26/02/2021	Lycosidae	unk	unk	unk	juv	1	-43.13364596	147.67304	near
Wedge	3	15/10/2020	Gnaphosidae	unk	unk	unk	juv	1	-43.13364596	147.67304	near
Wedge	3	15/10/2020	Miturgidae	unk	unk	M	adult	1	-43.13364596	147.67304	near
Wedge	5	26/02/2021	Gnaphosidae	unk	unk	unk	juv	1	-43.13363397	147.672947	near
Wedge	2	1/07/2020	Zodariidae	unk	unk	M	adult	1	-43.13363397	147.672947	near
Wedge	4	16/12/2020	unk.juv	unk	unk	unk	juv	1	-43.13360497	147.672829	near
Wedge	3	15/10/2020	Lycosidae	unk	unk	unk	juv	1	-43.13360497	147.672829	near
Wedge	4	16/12/2020	Araneidae	unk	unk	unk	juv	1	-43.13360497	147.672829	near
Wedge	4	16/12/2020	Salticidae	unk	unk	unk	juv	1	-43.13360497	147.672829	near
Whale Bone Point	2	6/06/2020	Salticidae	unk	unk	unk	juv	1	-43.4401	147.2339	colony
Whale Bone Point	2	6/06/2020	Clubionidae	Clubiona	unk	F	unk	1	-43.4395	147.2339	near
Whale Bone Point	2	6/06/2020	Linyphiidae	unk	unk	F	adult	1	-43.4395	147.2339	near
Wedge	4	16/12/2020	Miturgidae	unk	unk	F	adult	1	-43.13360497	147.672829	near
Wedge	5	26/02/2021	Miturgidae	unk	unk	F	adult	1	-43.13360497	147.672829	near
Wedge	4	16/12/2020	Gnaphosidae	unk	unk	F	adult	2	-43.13360497	147.672829	near
Whale Bone Point	3	21/09/2020	Zodariidae	unk	unk	unk	juv	3	-43.4401	147.2339	colony
Whale Bone Point	3	21/09/2020	Zodariidae	unk	unk	F	adult	1	-43.4401	147.2339	colony
Whale Bone Point	3	21/09/2020	Clubionidae	Clubiona	unk	unk	juv	2	-43.4401	147.2339	colony
Whale Bone Point	3	21/09/2020	Zodariidae	unk	unk	F	juv	2	-43.44	147.2339	colony
Courts	1	16/03/2020	Toxopidae	unk	unk	F	unk	1	-43.495958	147.132835	outside
Wedge	1	4/03/2020	Theridiidae	unk	unk	F	unk	1	-43.13357497	147.672784	near
Courts	1	16/03/2020	Cycloctenidae	unk	unk	M	adult	1	-43.495958	147.132835	outside
Wedge	2	1/07/2020	Linyphiidae	unk	unk	M	adult	1	-43.13357497	147.672784	near
Wedge	4	16/12/2020	Salticidae	unk	unk	F	adult	1	-43.13357497	147.672784	near
Whale Bone Point	4	14/12/2020	Linyphiidae	Ostearius	unk	F	adult	1	-43.4401	147.2339	colony
Whale Bone Point	4	14/12/2020	Clubionidae	Clubiona	unk	F	adult	1	-43.4399	147.2339	colony
Courts	1	16/03/2020	Segestriidae	Ariadna	unk	F	adult	1	-43.49592699	147.132818	outside
Courts	1	16/03/2020	Gnaphosidae	unk	unk	M	adult	1	-43.49592699	147.132818	outside
Courts	1	16/03/2020	Linyphiidae	unk	unk	M	adult	1	-43.49592699	147.132818	outside
Courts	1	16/03/2020	Lycosidae	unk	unk	F	adult	1	-43.495872	147.132762	outside
Whale Bone Point	5	6/03/2021	Zodariidae	unk	unk	F	adult	1	-43.4401	147.2339	colony
Cape Queen Elizabeth	2	6/06/2020	Lycosidae	unk	unk	F	juv	2	-43.24713903	147.421625	colony
Cape Queen Elizabeth	1	16/03/2020	Lycosidae	Artoria	unk	M	juv	1	-43.24713903	147.421625	colony
Cape Queen Elizabeth	4	14/12/2020	unk.juv	unk	unk	unk	juv	1	-43.24713903	147.421625	colony
Cape Queen Elizabeth	5	6/03/2021	Lycosidae	unk	unk	M	juv	2	-43.24713903	147.421625	colony
Cape Queen Elizabeth	5	6/03/2021	unk.juv	unk	unk	unk	juv	1	-43.24713903	147.421625	colony
Wedge	5	26/02/2021	Miturgidae	unk	unk	F	juv	1	-43.13348101	147.674157	colony
Wedge	5	26/02/2021	Salticidae	unk	unk	unk	juv	1	-43.13348101	147.674157	colony
Cape Queen Elizabeth	1	16/03/2020	Lycosidae	unk	unk	unk	juv	1	-43.247134	147.421552	colony
Wedge	5	26/02/2021	Salticidae	unk	unk	M	juv	1	-43.13348101	147.674157	colony
Wedge	1	4/03/2020	Gnaphosidae	Zelanda�	unk	M	adult	2	-43.13348101	147.674157	colony
Wedge	3	15/10/2020	Miturgidae	unk	unk	M	adult	1	-43.13348101	147.674157	colony
Wedge	4	16/12/2020	Miturgidae	unk	unk	F	adult	2	-43.13348101	147.674157	colony
Wedge	3	15/10/2020	Linyphiidae	unk	unk	M	adult	1	-43.13348101	147.674157	colony
Wedge	4	16/12/2020	Linyphiidae	unk	unk	M	adult	1	-43.13348101	147.674157	colony
Cape Queen Elizabeth	1	16/03/2020	Linyphiidae	unk	unk	unk	juv	1	-43.247134	147.421552	colony
Wedge	5	26/02/2021	Linyphiidae	unk	unk	F	adult	1	-43.13348101	147.674157	colony
Wedge	3	15/10/2020	Corinnidae	unk	unk	F	adult	1	-43.13348101	147.674157	colony
Cape Queen Elizabeth	2	6/06/2020	Desidae	unk	unk	M	juv	1	-43.247134	147.421552	colony
Cape Queen Elizabeth	3	21/09/2020	unk.juv	unk	unk	unk	juv	1	-43.247134	147.421552	colony
Cape Queen Elizabeth	5	6/03/2021	Desidae	unk	unk	M	juv	1	-43.247134	147.421552	colony
Cape Queen Elizabeth	5	6/03/2021	Desidae	unk	unk	F	juv	2	-43.247134	147.421552	colony
Cape Queen Elizabeth	1	16/03/2020	Miturgidae	unk	unk	unk	juv	1	-43.24715302	147.421456	colony
Cape Queen Elizabeth	1	16/03/2020	Gnaphosidae	unk	unk	unk	juv	2	-43.24715302	147.421456	colony
Cape Queen Elizabeth	3	21/09/2020	unk.juv	unk	unk	unk	juv	1	-43.24715302	147.421456	colony
Wedge	3	15/10/2020	unk.juv	unk	unk	unk	juv	1	-43.13355099	147.674091	colony
Cape Queen Elizabeth	5	6/03/2021	Gnaphosidae	unk	unk	M	juv	1	-43.24715302	147.421456	colony
Wedge	5	26/02/2021	Miturgidae	unk	unk	F	juv	1	-43.13355099	147.674091	colony
Wedge	4	16/12/2020	Gnaphosidae	unk	unk	unk	juv	1	-43.13355099	147.674091	colony
Wedge	5	26/02/2021	Miturgidae	unk	unk	M	juv	1	-43.13355099	147.674091	colony
Cape Queen Elizabeth	5	6/03/2021	Gnaphosidae	unk	unk	unk	juv	1	-43.24715302	147.421456	colony
Wedge	4	16/12/2020	unk.juv	unk	unk	unk	juv	3	-43.13355099	147.674091	colony
Cape Queen Elizabeth	3	21/09/2020	unk.juv	unk	unk	unk	juv	6	-43.24718202	147.421384	colony
Cape Queen Elizabeth	4	14/12/2020	unk.juv	unk	unk	unk	juv	1	-43.24718202	147.421384	colony
Cape Queen Elizabeth	5	6/03/2021	Desidae	unk	unk	unk	juv	1	-43.24718202	147.421384	colony
Cape Queen Elizabeth	2	6/06/2020	unk.juv	unk	unk	unk	juv	5	-43.24719803	147.421247	colony
Cape Queen Elizabeth	3	21/09/2020	Linyphiidae	Ostearius	unk	M	juv	1	-43.24719803	147.421247	colony
Cape Queen Elizabeth	1	16/03/2020	Lycosidae	unk	unk	F	juv	1	-43.24693602	147.421509	near
Cape Queen Elizabeth	1	16/03/2020	unk.juv	unk	unk	unk	juv	1	-43.24693602	147.421509	near
Cape Queen Elizabeth	5	6/03/2021	unk.juv	unk	unk	unk	juv	2	-43.24693602	147.421509	near
Cape Queen Elizabeth	5	6/03/2021	Lycosidae	unk	unk	F	juv	1	-43.24689997	147.42145	near
Cape Queen Elizabeth	5	6/03/2021	unk.juv	unk	unk	unk	juv	2	-43.24689997	147.42145	near
Cape Queen Elizabeth	4	14/12/2020	Lycosidae	unk	unk	unk	juv	3	-43.24684298	147.421403	near
Cape Queen Elizabeth	5	6/03/2021	Lycosidae	unk	unk	unk	juv	1	-43.24684298	147.421403	near
Cape Queen Elizabeth	1	16/03/2020	Miturgidae	unk	unk	F	juv	1	-43.24673502	147.421448	near
Cape Queen Elizabeth	4	14/12/2020	Miturgidae	unk	unk	unk	juv	1	-43.24673502	147.421448	near
Cape Queen Elizabeth	1	16/03/2020	Gnaphosidae	unk	unk	F	juv	1	-43.24673502	147.421448	near
Cape Queen Elizabeth	4	14/12/2020	Amaurobiidae	unk	unk	unk	juv	1	-43.24673502	147.421448	near
Cape Queen Elizabeth	5	6/03/2021	Lycosidae	unk	unk	M	juv	1	-43.24683501	147.421608	near
Cape Queen Elizabeth	1	16/03/2020	Lycosidae	unk	unk	F	juv	1	-43.24683501	147.421608	near
Cape Queen Elizabeth	3	21/09/2020	Miturgidae	unk	unk	unk	juv	1	-43.24683501	147.421608	near
Courts	1	16/03/2020	Lycosidae	unk	unk	F	adult	3	-43.49580201	147.132732	outside
Courts	1	16/03/2020	Cycloctenidae	unk	unk	M	adult	1	-43.49580201	147.132732	outside
Courts	1	16/03/2020	Lycosidae	unk	unk	F	adult	1	-43.49575398	147.132696	outside
Courts	1	16/03/2020	Miturgidae	unk	unk	F	adult	1	-43.49575398	147.132696	outside
Courts	2	7/06/2020	Toxopidae	unk	unk	M	adult	1	-43.495958	147.132835	outside
Courts	2	7/06/2020	Toxopidae	unk	unk	M	adult	2	-43.49592699	147.132818	outside
Courts	2	7/06/2020	Linyphiidae	unk	unk	M	adult	3	-43.49592699	147.132818	outside
Courts	2	7/06/2020	Lycosidae	unk	unk	M	adult	1	-43.495872	147.132762	outside
Courts	2	7/06/2020	Linyphiidae	unk	unk	M	adult	2	-43.495872	147.132762	outside
Courts	2	7/06/2020	Linyphiidae	unk	unk	F	adult	1	-43.495872	147.132762	outside
Courts	2	7/06/2020	Linyphiidae	unk	unk	F	adult	3	-43.49580201	147.132732	outside
Courts	2	7/06/2020	Idiopidae	unk	unk	M	adult	1	-43.49580201	147.132732	outside
Courts	2	7/06/2020	Segestriidae	unk	unk	M	adult	1	-43.49580201	147.132732	outside
Courts	2	7/06/2020	Linyphiidae	unk	unk	M	adult	3	-43.49580201	147.132732	outside
Wedge	5	26/02/2021	unk.juv	unk	unk	F	juv	1	-43.13355099	147.674091	colony
Courts	2	7/06/2020	Toxopidae	unk	unk	F	adult	1	-43.49575398	147.132696	outside
Courts	2	7/06/2020	Idiopidae	unk	unk	M	adult	2	-43.49575398	147.132696	outside
Courts	3	26/09/2020	unk.juv	unk	unk	F	juv	1	-43.49592699	147.132818	outside
Courts	3	26/09/2020	Linyphiidae	unk	unk	M	juv	1	-43.49575398	147.132696	outside
Courts	3	26/09/2020	Theridiidae	unk	unk	F	adult	1	-43.495872	147.132762	outside
Courts	3	26/09/2020	Segestriidae	Anadina	unk	M	adult	1	-43.49580201	147.132732	outside
Courts	4	14/12/2020	Lycosidae	unk	unk	unk	juv	1	-43.495958	147.132835	outside
Courts	1	16/03/2020	unk.juv	unk	unk	unk	juv	1	-43.49539599	147.135232	near
Courts	3	26/09/2020	unk.juv	unk	unk	unk	juv	4	-43.49539599	147.135232	near
Courts	5	6/03/2021	Miturgidae	unk	unk	M	juv	1	-43.49531301	147.135241	near
Courts	3	26/09/2020	unk.juv	unk	unk	unk	juv	1	-43.49531301	147.135241	near
Courts	5	6/03/2021	Linyphiidae	unk	unk	M	juv	1	-43.49531301	147.135241	near
Courts	4	14/12/2020	Toxopidae	unk	unk	F	juv	1	-43.49531	147.135293	near
Courts	5	6/03/2021	Linyphiidae	unk	unk	F	juv	1	-43.49531	147.135293	near
Courts	5	6/03/2021	unk.juv	unk	unk	unk	juv	2	-43.49531	147.135293	near
Courts	5	6/03/2021	Lycosidae	unk	unk	unk	juv	3	-43.49537596	147.135494	near
Courts	3	26/09/2020	unk.juv	unk	unk	unk	juv	1	-43.49537596	147.135494	near
Courts	5	6/03/2021	unk.juv	unk	unk	unk	juv	1	-43.49537596	147.135494	near
Wedge	5	26/02/2021	unk.juv	unk	unk	M	juv	1	-43.13355099	147.674091	colony
Courts	1	16/03/2020	Gnaphosidae	unk	unk	unk	juv	1	-43.49537596	147.135494	near
Courts	3	26/09/2020	unk.juv	unk	unk	unk	juv	3	-43.49530798	147.135565	colony
Courts	2	7/06/2020	Salticidae	unk	unk	unk	juv	1	-43.49529902	147.135621	colony
Courts	4	14/12/2020	unk.juv	unk	unk	unk	juv	8	-43.49529902	147.135621	colony
Courts	4	14/12/2020	Clubionidae	Clubiona	unk	unk	juv	1	-43.49529902	147.135621	colony
Courts	1	16/03/2020	Miturgidae	unk	unk	unk	juv	4	-43.495282	147.135674	colony
Courts	3	26/09/2020	unk.juv	unk	unk	unk	juv	4	-43.495282	147.135674	colony
Courts	4	14/12/2020	Linyphiidae	unk	unk	F	juv	2	-43.495282	147.135674	colony
Courts	4	14/12/2020	Linyphiidae	unk	unk	M	juv	1	-43.495282	147.135674	colony
Courts	5	6/03/2021	Linyphiidae	unk	unk	M	juv	2	-43.495282	147.135674	colony
Courts	5	6/03/2021	Linyphiidae	unk	unk	F	juv	1	-43.495282	147.135674	colony
Courts	5	6/03/2021	unk.juv	unk	unk	unk	juv	1	-43.495282	147.135674	colony
Courts	4	14/12/2020	Miturgidae	unk	unk	F	juv	1	-43.49524101	147.135793	colony
Courts	4	14/12/2020	unk.juv	unk	unk	unk	juv	4	-43.49524101	147.135793	colony
Courts	4	14/12/2020	Theridiidae	unk	unk	unk	juv	1	-43.49524101	147.135793	colony
Courts	1	16/03/2020	Lycosidae	unk	unk	M	juv	1	-43.49516801	147.135944	colony
Courts	4	14/12/2020	Miturgidae	unk	unk	F	juv	2	-43.49516801	147.135944	colony
Courts	3	26/09/2020	unk.juv	unk	unk	unk	juv	10	-43.49516801	147.135944	colony
Wedge	3	15/10/2020	Linyphiidae	unk	unk	M	adult	4	-43.13355099	147.674091	colony
Courts	3	26/09/2020	Theridiidae	unk	unk	M	juv	2	-43.49516801	147.135944	colony
Courts	1	16/03/2020	Gnaphosidae	unk	unk	unk	juv	1	-43.49516801	147.135944	colony
Maatsuyker	5	16/03/2021	Amaurobiidae	unk	unk	F	juv	2	-43.65198302	146.275583	colony
Maatsuyker	1	22/03/2020	unk.juv	unk	unk	F	juv	1	-43.65198302	146.275583	colony
Maatsuyker	2	2/06/2020	unk.juv	unk	unk	F	juv	1	-43.65198302	146.275583	colony
Maatsuyker	1	22/03/2020	Toxopidae	Myro	maculatus	F	juv	1	-43.65198302	146.275583	colony
Maatsuyker	4	9/12/2020	unk.juv	unk	unk	unk	juv	2	-43.65198302	146.275583	colony
Maatsuyker	1	22/03/2020	Amaurobiidae	unk	unk	M	juv	1	-43.65186702	146.275593	colony
Maatsuyker	1	22/03/2020	Amaurobiidae	unk	unk	F	juv	1	-43.65186702	146.275593	colony
Maatsuyker	1	22/03/2020	Desidae	unk	unk	F	juv	1	-43.65186702	146.275593	colony
Maatsuyker	2	2/06/2020	Desidae	unk	unk	F	juv	1	-43.65186702	146.275593	colony
Maatsuyker	5	16/03/2021	Gnaphosidae	unk	unk	F	juv	1	-43.65186702	146.275593	colony
Maatsuyker	5	16/03/2021	Desidae	unk	unk	F	juv	1	-43.65186702	146.275593	colony
Maatsuyker	2	2/06/2020	unk.juv	unk	unk	F	juv	1	-43.65186702	146.275593	colony
Maatsuyker	5	16/03/2021	Desidae	unk	unk	F	juv	3	-43.65186702	146.275593	colony
Maatsuyker	5	16/03/2021	Toxopidae	Myro	maculatus	F	juv	1	-43.65186702	146.275593	colony
Maatsuyker	4	9/12/2020	Orsolobidae	unk	unk	F	juv	1	-43.65186702	146.275593	colony
Maatsuyker	5	16/03/2021	unk.juv	unk	unk	unk	juv	1	-43.65186702	146.275593	colony
Maatsuyker	1	22/03/2020	Toxopidae	Myro	maculatus	F	juv	1	-43.65186702	146.275593	colony
Wedge	2	1/07/2020	Linyphiidae	unk	unk	M	adult	1	-43.13355099	147.674091	colony
Maatsuyker	4	9/12/2020	Zodariidae	unk	unk	unk	juv	1	-43.65186702	146.275593	colony
Wedge	4	16/12/2020	Linyphiidae	unk	unk	F	adult	3	-43.13355099	147.674091	colony
Maatsuyker	1	22/03/2020	Linyphiidae	unk	unk	unk	juv	1	-43.65193499	146.27548	colony
Maatsuyker	5	16/03/2021	unk.juv	unk	unk	unk	juv	3	-43.65193499	146.27548	colony
Maatsuyker	5	16/03/2021	Desidae	unk	unk	unk	juv	1	-43.65193499	146.27548	colony
Maatsuyker	5	16/03/2021	Lycosidae	unk	unk	unk	juv	1	-43.65193499	146.27548	colony
Maatsuyker	5	16/03/2021	Anapidae	unk	unk	unk	juv	2	-43.65193499	146.27548	colony
Maatsuyker	1	22/03/2020	Desidae	unk	unk	F	juv	2	-43.65204496	146.275395	colony
Maatsuyker	3	19/09/2020	Theridiidae	unk	unk	F	juv	1	-43.65204496	146.275395	colony
Maatsuyker	5	16/03/2021	Amaurobiidae	unk	unk	F	juv	1	-43.65204496	146.275395	colony
Maatsuyker	5	16/03/2021	Amaurobiidae	unk	unk	unk	juv	3	-43.65204496	146.275395	colony
Maatsuyker	1	22/03/2020	unk.juv	unk	unk	F	juv	3	-43.65189401	146.275398	colony
Maatsuyker	3	19/09/2020	Linyphiidae	unk	unk	F	juv	1	-43.65189401	146.275398	colony
Maatsuyker	2	2/06/2020	unk.juv	unk	unk	F	juv	2	-43.65189401	146.275398	colony
Maatsuyker	2	2/06/2020	Desidae	unk	unk	F	juv	1	-43.65322203	146.276265	near
Maatsuyker	5	16/03/2021	Desidae	unk	unk	unk	juv	2	-43.65322203	146.276265	near
Maatsuyker	2	2/06/2020	Toxopidae	Myro	maculatus	F	juv	1	-43.65322203	146.276265	near
Maatsuyker	5	16/03/2021	Zodariidae	unk	unk	unk	juv	1	-43.65322203	146.276265	near
Maatsuyker	1	22/03/2020	Desidae	unk	unk	unk	juv	1	-43.653303	146.276325	near
Maatsuyker	5	16/03/2021	Desidae	unk	unk	unk	juv	2	-43.653303	146.276325	near
Maatsuyker	2	2/06/2020	Toxopidae	Myro	maculatus	F	juv	1	-43.65322203	146.276265	near
Maatsuyker	4	9/12/2020	Toxopidae	Myro	maculatus	F	juv	1	-43.65338699	146.276355	near
Maatsuyker	5	16/03/2021	Desidae	unk	unk	F	juv	3	-43.65338699	146.276355	near
Maatsuyker	2	2/06/2020	Amaurobiidae	unk	unk	F	juv	1	-43.65346301	146.276415	near
Maatsuyker	1	22/03/2020	unk.juv	unk	unk	F	juv	1	-43.65346301	146.276415	near
Courts	4	14/12/2020	Lycosidae	unk	unk	F	juv	3	-43.495872	147.132762	outside
Courts	4	14/12/2020	Toxopidae	unk	unk	unk	juv	1	-43.495872	147.132762	outside
Courts	4	14/12/2020	unk.juv	unk	unk	unk	juv	1	-43.495872	147.132762	outside
Courts	4	14/12/2020	Lycosidae	unk	unk	F	juv	1	-43.49580201	147.132732	outside
Courts	4	14/12/2020	Linyphiidae	unk	unk	F	adult	1	-43.495958	147.132835	outside
Courts	4	14/12/2020	Gnaphosidae	unk	unk	M	adult	1	-43.49592699	147.132818	outside
Courts	4	14/12/2020	Salticidae	unk	unk	M	adult	1	-43.49592699	147.132818	outside
Courts	4	14/12/2020	Lamponidae	unk	unk	M	adult	1	-43.495872	147.132762	outside
Courts	5	6/03/2021	Lycosidae	unk	unk	unk	juv	1	-43.49580201	147.132732	outside
Courts	5	6/03/2021	Toxopidae	unk	unk	unk	juv	1	-43.49580201	147.132732	outside
Courts	5	6/03/2021	Salticidae	unk	unk	unk	juv	1	-43.49580201	147.132732	outside
Courts	5	6/03/2021	Lycosidae	unk	unk	F	unk	1	-43.49592699	147.132818	outside
Courts	5	6/03/2021	Miturgidae	unk	unk	F	adult	1	-43.49580201	147.132732	outside
Courts	5	6/03/2021	Linyphiidae	Linyphia	unk	F	adult	1	-43.49580201	147.132732	outside
Courts	5	6/03/2021	Lycosidae	unk	unk	F	adult	1	-43.49575398	147.132696	outside
Maatsuyker	1	22/03/2020	Toxopidae	Myro	maculatus	F	adult	2	-43.65643004	146.272909	outside
Maatsuyker	1	22/03/2020	Lycosidae	unk	unk	F	juv	2	-43.65651797	146.27278	outside
Maatsuyker	1	22/03/2020	Lycosidae	unk	unk	F	juv	4	-43.65652802	146.272904	outside
Maatsuyker	1	22/03/2020	Desidae	unk	unk	unk	juv	1	-43.65652802	146.272904	outside
Maatsuyker	1	22/03/2020	Lycosidae	unk	unk	unk	juv	1	-43.65651503	146.273016	outside
Maatsuyker	1	22/03/2020	Toxopidae	Myro	maculatus	F	juv	2	-43.65651503	146.273016	outside
Maatsuyker	1	22/03/2020	Lycosidae	unk	unk	F	juv	1	-43.65643004	146.272909	outside
Maatsuyker	1	22/03/2020	Lycosidae	unk	unk	M	juv	1	-43.65643004	146.272909	outside
Maatsuyker	1	22/03/2020	Amaurobiidae	unk	unk	M	juv	1	-43.65643004	146.272909	outside
Maatsuyker	1	22/03/2020	Toxopidae	unk	unk	M	adult	1	-43.65651797	146.27278	outside
Wedge	1	4/03/2020	Miturgidae	unk	unk	unk	juv	1	-43.133581	147.673997	colony
Wedge	3	15/10/2020	Miturgidae	unk	unk	M	adult	1	-43.133581	147.673997	colony
Wedge	2	1/07/2020	Zodariidae	unk	unk	M	adult	1	-43.133581	147.673997	colony
Wedge	2	1/07/2020	Linyphiidae	unk	unk	M	adult	4	-43.133581	147.673997	colony
Wedge	4	16/12/2020	Linyphiidae	unk	unk	M	adult	1	-43.133581	147.673997	colony
Whale Bone Point	1	6/03/2020	unk.juv	unk	unk	unk	juv	1	-43.44	147.234	colony
Whale Bone Point	1	6/03/2020	Salticidae	unk	unk	unk	juv	1	-43.44	147.234	colony
Whale Bone Point	1	6/03/2020	Lycosidae	unk	unk	unk	juv	1	-43.44	147.234	colony
Whale Bone Point	4	14/12/2020	Lycosidae	unk	unk	unk	juv	26	-43.44	147.234	colony
Whale Bone Point	5	6/03/2021	Toxopidae	unk	unk	unk	juv	4	-43.44	147.234	colony
Whale Bone Point	5	6/03/2021	Clubionidae	unk	unk	unk	juv	2	-43.44	147.234	colony
Whale Bone Point	5	6/03/2021	unk.juv	unk	unk	unk	juv	2	-43.44	147.234	colony
Whale Bone Point	1	6/03/2020	unk.juv	unk	unk	F	juv	2	-43.4401	147.2339	colony
Whale Bone Point	5	6/03/2021	Lycosidae	unk	unk	unk	juv	4	-43.4401	147.2339	colony
Whale Bone Point	1	6/03/2020	Salticidae	unk	unk	F	juv	1	-43.4401	147.2339	colony
Whale Bone Point	1	6/03/2020	Lycosidae	unk	unk	F	juv	1	-43.4401	147.2339	colony
Whale Bone Point	4	14/12/2020	Lycosidae	unk	unk	unk	juv	4	-43.4401	147.2339	colony
Whale Bone Point	5	6/03/2021	Amaurobiidae	unk	unk	M	juv	1	-43.4401	147.2339	colony
Whale Bone Point	5	6/03/2021	Amaurobiidae	unk	unk	F	juv	2	-43.4401	147.2339	colony
Whale Bone Point	5	6/03/2021	Amaurobiidae	unk	unk	unk	juv	2	-43.4401	147.2339	colony
Whale Bone Point	4	14/12/2020	Zodariidae	unk	unk	unk	juv	2	-43.4401	147.2339	colony
Whale Bone Point	5	6/03/2021	unk.juv	unk	unk	unk	juv	4	-43.4401	147.2339	colony
Whale Bone Point	2	6/06/2020	unk.juv	unk	unk	F	juv	1	-43.4401	147.2339	colony
Whale Bone Point	5	6/03/2021	Lycosidae	unk	unk	unk	juv	4	-43.4401	147.2339	colony
Whale Bone Point	5	6/03/2021	Salticidae	unk	unk	F	juv	1	-43.4401	147.2339	colony
Whale Bone Point	5	6/03/2021	unk.juv	unk	unk	unk	juv	6	-43.4401	147.2339	colony
Whale Bone Point	3	21/09/2020	unk.juv	unk	unk	unk	juv	2	-43.4401	147.2339	colony
Whale Bone Point	1	6/03/2020	unk.juv	unk	unk	unk	juv	1	-43.44	147.2339	colony
Whale Bone Point	5	6/03/2021	Lycosidae	unk	unk	unk	juv	1	-43.44	147.2339	colony
Whale Bone Point	4	14/12/2020	Lycosidae	unk	unk	unk	juv	2	-43.44	147.2339	colony
Whale Bone Point	5	6/03/2021	unk.juv	unk	unk	unk	juv	3	-43.44	147.2339	colony
Whale Bone Point	1	6/03/2020	Salticidae	unk	unk	F	juv	1	-43.4399	147.2339	colony
Whale Bone Point	1	6/03/2020	Miturgidae	unk	unk	F	juv	1	-43.4399	147.2339	colony
Whale Bone Point	3	21/09/2020	Linyphiidae	unk	unk	F	juv	1	-43.4399	147.2339	colony
Whale Bone Point	3	21/09/2020	Linyphiidae	Ostearius	unk	M	juv	1	-43.4399	147.2339	colony
Whale Bone Point	4	14/12/2020	Zodariidae	unk	unk	unk	juv	1	-43.4399	147.2339	colony
Whale Bone Point	2	6/06/2020	Salticidae	unk	unk	F	juv	1	-43.4397	147.2338	near
Whale Bone Point	5	6/03/2021	Lycosidae	unk	unk	unk	juv	4	-43.4397	147.2338	near
Whale Bone Point	1	6/03/2020	Lycosidae	unk	unk	F	juv	1	-43.4397	147.2338	near
Whale Bone Point	4	14/12/2020	Thomisidae	unk	unk	unk	juv	1	-43.4397	147.2338	near
Whale Bone Point	4	14/12/2020	Clubionidae	unk	unk	unk	juv	1	-43.4397	147.2338	near
Whale Bone Point	4	14/12/2020	Gnaphosidae	unk	unk	unk	juv	1	-43.4397	147.2338	near
Whale Bone Point	1	6/03/2020	Linyphiidae	unk	unk	unk	juv	1	-43.4395	147.2339	near
Whale Bone Point	1	6/03/2020	Miturgidae	unk	unk	unk	juv	1	-43.4395	147.2339	near
Whale Bone Point	5	6/03/2021	unk.juv	unk	unk	unk	juv	2	-43.4395	147.2339	near
Whale Bone Point	1	6/03/2020	Salticidae	unk	unk	unk	juv	2	-43.4395	147.2339	near
Whale Bone Point	1	6/03/2020	Lycosidae	unk	unk	M	juv	1	-43.4395	147.2339	near
Whale Bone Point	1	6/03/2020	Lycosidae	unk	unk	unk	juv	46	-43.4395	147.2339	near
Whale Bone Point	3	21/09/2020	Lycosidae	unk	unk	unk	juv	1	-43.4395	147.2339	near
Whale Bone Point	1	6/03/2020	Miturgidae	unk	unk	unk	juv	2	-43.4395	147.2339	near
Whale Bone Point	5	6/03/2021	unk.juv	unk	unk	unk	juv	1	-43.4395	147.2339	near
Whale Bone Point	1	6/03/2020	unk.juv	unk	unk	F	juv	3	-43.4394	147.234	near
Whale Bone Point	1	6/03/2020	unk.juv	unk	unk	M	juv	1	-43.4394	147.234	near
Whale Bone Point	1	6/03/2020	Salticidae	unk	unk	M	juv	1	-43.4394	147.234	near
Whale Bone Point	1	6/03/2020	Miturgidae	unk	unk	F	juv	1	-43.4394	147.234	near
Whale Bone Point	2	6/06/2020	Lycosidae	unk	unk	unk	juv	1	-43.4394	147.234	near
Whale Bone Point	4	14/12/2020	unk.juv	unk	unk	unk	juv	2	-43.4393	147.2339	near
Whale Bone Point	1	6/03/2020	Miturgidae	unk	unk	F	juv	1	-43.4393	147.2339	near
Whale Bone Point	1	6/03/2020	Lycosidae	unk	unk	F	juv	5	-43.4393	147.2339	near
Whale Bone Point	5	6/03/2021	unk.juv	unk	unk	unk	juv	1	-43.4393	147.2339	near
Maatsuyker	1	22/03/2020	Lycosidae	unk	unk	F	adult	1	-43.65651797	146.27278	outside
Maatsuyker	1	22/03/2020	Toxopidae	Myro	maculatus	M	adult	1	-43.65651797	146.27278	outside
Maatsuyker	1	22/03/2020	Toxopidae	Myro	maculatus	F	adult	1	-43.65651797	146.27278	outside
Maatsuyker	1	22/03/2020	Desidae	unk	unk	M	adult	1	-43.65651797	146.27278	outside
Maatsuyker	1	22/03/2020	Zodariidae	unk	unk	M	adult	1	-43.65651797	146.27278	outside
Maatsuyker	1	22/03/2020	Nicodamidae	unk	unk	M	adult	1	-43.65651797	146.27278	outside
Maatsuyker	1	22/03/2020	Lycosidae	unk	unk	M	adult	5	-43.65652802	146.272904	outside
Maatsuyker	1	22/03/2020	Lycosidae	unk	unk	F	adult	3	-43.65652802	146.272904	outside
Maatsuyker	1	22/03/2020	Desidae	unk	unk	M	adult	1	-43.65652802	146.272904	outside
Maatsuyker	1	22/03/2020	Desidae	unk	unk	M	adult	2	-43.65652802	146.272904	outside
Maatsuyker	1	22/03/2020	Toxopidae	Myro	maculatus	M	adult	1	-43.65652802	146.272904	outside
Maatsuyker	1	22/03/2020	Nicodamidae	unk	unk	M	adult	1	-43.65652802	146.272904	outside
Maatsuyker	1	22/03/2020	Toxopidae	Myro	maculatus	M	adult	1	-43.65651503	146.273016	outside
Maatsuyker	1	22/03/2020	Linyphiidae	unk	unk	F	adult	4	-43.65651503	146.273016	outside
Maatsuyker	1	22/03/2020	Linyphiidae	unk	unk	M	adult	1	-43.65651503	146.273016	outside
Maatsuyker	1	22/03/2020	Lycosidae	unk	unk	M	adult	1	-43.65651503	146.273016	outside
Maatsuyker	1	22/03/2020	Lycosidae	unk	unk	F	adult	3	-43.65651503	146.273016	outside
Maatsuyker	1	22/03/2020	Toxopidae	Myro	maculatus	F	adult	1	-43.65651503	146.273016	outside
Maatsuyker	1	22/03/2020	Nicodamidae	unk	unk	M	adult	1	-43.65651503	146.273016	outside
Maatsuyker	1	22/03/2020	Lycosidae	unk	unk	F	adult	1	-43.65643004	146.272909	outside
Maatsuyker	1	22/03/2020	Lycosidae	unk	unk	M	adult	1	-43.65643004	146.272909	outside
Maatsuyker	1	22/03/2020	Amaurobiidae	unk	unk	M	adult	3	-43.65643004	146.272909	outside
Whale Bone Point	1	6/03/2020	Lycosidae	unk	unk	F	unk	1	-43.4394	147.234	near
Cape Queen Elizabeth	5	6/03/2021	Lycosidae	unk	unk	unk	damaged	3	-43.247134	147.421552	colony
Cape Queen Elizabeth	4	14/12/2020	Lycosidae	unk	unk	unk	damaged	1	-43.24693602	147.421509	near
Cape Queen Elizabeth	2	6/06/2020	Desidae	unk	unk	F	damaged	1	-43.24684298	147.421403	near
Courts	4	14/12/2020	Lycosidae	unk	unk	unk	damaged	1	-43.49539599	147.135232	near
Courts	4	14/12/2020	Lamponidae	unk	unk	unk	damaged	1	-43.49524101	147.135793	colony
Cape Queen Elizabeth	1	16/03/2020	Gnaphosidae	unk	unk	M	adult	1	-43.24713903	147.421625	colony
Cape Queen Elizabeth	1	16/03/2020	Linyphiidae	unk	unk	M	adult	1	-43.24713903	147.421625	colony
Cape Queen Elizabeth	2	6/06/2020	Linyphiidae	unk	unk	M	adult	1	-43.24713903	147.421625	colony
Cape Queen Elizabeth	4	14/12/2020	Miturgidae	unk	unk	F	adult	3	-43.24713903	147.421625	colony
Cape Queen Elizabeth	2	6/06/2020	Linyphiidae	unk	unk	F	adult	1	-43.24713903	147.421625	colony
Cape Queen Elizabeth	3	21/09/2020	Miturgidae	unk	unk	M	adult	2	-43.24713903	147.421625	colony
Cape Queen Elizabeth	3	21/09/2020	Linyphiidae	Laperousea	unk	F	adult	1	-43.24713903	147.421625	colony
Cape Queen Elizabeth	4	14/12/2020	Salticidae	unk	unk	M	adult	1	-43.24713903	147.421625	colony
Cape Queen Elizabeth	2	6/06/2020	Lycosidae	Artoria	unk	M	adult	1	-43.24713903	147.421625	colony
Cape Queen Elizabeth	3	21/09/2020	Lycosidae	unk	unk	M	adult	5	-43.24713903	147.421625	colony
Cape Queen Elizabeth	4	14/12/2020	Lycosidae	unk	unk	F	adult	4	-43.24713903	147.421625	colony
Cape Queen Elizabeth	1	16/03/2020	Linyphiidae	unk	unk	M	adult	1	-43.247134	147.421552	colony
Cape Queen Elizabeth	2	6/06/2020	Lycosidae	Artoria	unk	M	adult	1	-43.247134	147.421552	colony
Cape Queen Elizabeth	3	21/09/2020	Lycosidae	unk	unk	M	adult	1	-43.247134	147.421552	colony
Cape Queen Elizabeth	4	14/12/2020	Lycosidae	unk	unk	F	adult	2	-43.247134	147.421552	colony
Cape Queen Elizabeth	1	16/03/2020	Miturgidae	unk	unk	F	adult	1	-43.247134	147.421552	colony
Cape Queen Elizabeth	2	6/06/2020	Linyphiidae	unk	unk	M	adult	1	-43.247134	147.421552	colony
Cape Queen Elizabeth	2	6/06/2020	Desidae	unk	unk	M	adult	1	-43.247134	147.421552	colony
Cape Queen Elizabeth	3	21/09/2020	Miturgidae	unk	unk	F	adult	1	-43.247134	147.421552	colony
Cape Queen Elizabeth	4	14/12/2020	Gnaphosidae	unk	unk	F	adult	1	-43.247134	147.421552	colony
Cape Queen Elizabeth	2	6/06/2020	Lycosidae	Artoria	unk	F	adult	1	-43.24715302	147.421456	colony
Cape Queen Elizabeth	2	6/06/2020	Lycosidae	unk	unk	M	adult	1	-43.24715302	147.421456	colony
Cape Queen Elizabeth	3	21/09/2020	Lycosidae	unk	unk	M	adult	4	-43.24715302	147.421456	colony
Cape Queen Elizabeth	2	6/06/2020	Gnaphosidae	unk	unk	F	adult	1	-43.24715302	147.421456	colony
Cape Queen Elizabeth	2	6/06/2020	Linyphiidae	unk	unk	M	adult	3	-43.24715302	147.421456	colony
Cape Queen Elizabeth	5	6/03/2021	Lycosidae	unk	unk	F	adult	1	-43.24718202	147.421384	colony
Cape Queen Elizabeth	3	21/09/2020	Toxopidae	unk	unk	M	adult	2	-43.24718202	147.421384	colony
Cape Queen Elizabeth	2	6/06/2020	Amaurobiidae	unk	unk	M	adult	1	-43.24693602	147.421509	near
Cape Queen Elizabeth	3	21/09/2020	Miturgidae	unk	unk	M	adult	3	-43.24693602	147.421509	near
Cape Queen Elizabeth	1	16/03/2020	Lycosidae	unk	unk	F	adult	1	-43.24693602	147.421509	near
Cape Queen Elizabeth	2	6/06/2020	Lycosidae	unk	unk	F	adult	1	-43.24693602	147.421509	near
Cape Queen Elizabeth	3	21/09/2020	Lycosidae	unk	unk	M	adult	3	-43.24693602	147.421509	near
Cape Queen Elizabeth	2	6/06/2020	Desidae	unk	unk	M	adult	1	-43.24693602	147.421509	near
Cape Queen Elizabeth	3	21/09/2020	Linyphiidae	unk	unk	F	adult	3	-43.24693602	147.421509	near
Cape Queen Elizabeth	4	14/12/2020	Theridiidae	unk	unk	F	adult	1	-43.24693602	147.421509	near
Cape Queen Elizabeth	4	14/12/2020	Amaurobiidae	unk	unk	F	adult	1	-43.24693602	147.421509	near
Cape Queen Elizabeth	4	14/12/2020	Linyphiidae	unk	unk	F	adult	1	-43.24693602	147.421509	near
Cape Queen Elizabeth	1	16/03/2020	Miturgidae	unk	unk	M	adult	1	-43.24689997	147.42145	near
Cape Queen Elizabeth	3	21/09/2020	Miturgidae	Hestimodema	unk	M	adult	1	-43.24689997	147.42145	near
Cape Queen Elizabeth	3	21/09/2020	Lycosidae	unk	unk	M	adult	1	-43.24689997	147.42145	near
Cape Queen Elizabeth	2	6/06/2020	Amaurobiidae	unk	unk	M	adult	1	-43.24689997	147.42145	near
Cape Queen Elizabeth	4	14/12/2020	Linyphiidae	unk	unk	M	adult	1	-43.24689997	147.42145	near
Cape Queen Elizabeth	5	6/03/2021	Zodariidae	unk	unk	F	adult	1	-43.24689997	147.42145	near
Cape Queen Elizabeth	1	16/03/2020	Lycosidae	Artoria	unk	F	adult	1	-43.24684298	147.421403	near
Cape Queen Elizabeth	2	6/06/2020	Lycosidae	unk	unk	M	adult	1	-43.24684298	147.421403	near
Cape Queen Elizabeth	3	21/09/2020	Lycosidae	unk	unk	M	adult	6	-43.24684298	147.421403	near
Cape Queen Elizabeth	2	6/06/2020	Amaurobiidae	unk	unk	M	adult	1	-43.24684298	147.421403	near
Cape Queen Elizabeth	3	21/09/2020	Segestriidae	Ariadna	unk	F	adult	1	-43.24684298	147.421403	near
Cape Queen Elizabeth	3	21/09/2020	Theridiidae	unk	unk	F	adult	1	-43.24684298	147.421403	near
Cape Queen Elizabeth	4	14/12/2020	Salticidae	unk	unk	F	adult	1	-43.24684298	147.421403	near
Cape Queen Elizabeth	5	6/03/2021	Linyphiidae	unk	unk	F	adult	1	-43.24684298	147.421403	near
Cape Queen Elizabeth	1	16/03/2020	Lycosidae	Artoria	unk	M	adult	1	-43.24673502	147.421448	near
Cape Queen Elizabeth	3	21/09/2020	Lycosidae	unk	unk	M	adult	4	-43.24673502	147.421448	near
Cape Queen Elizabeth	3	21/09/2020	Lycosidae	unk	unk	F	adult	2	-43.24673502	147.421448	near
Cape Queen Elizabeth	2	6/06/2020	Miturgidae	unk	unk	F	adult	1	-43.24673502	147.421448	near
Cape Queen Elizabeth	5	6/03/2021	Toxopidae	unk	unk	F	adult	1	-43.24673502	147.421448	near
Cape Queen Elizabeth	3	21/09/2020	Amaurobiidae	unk	unk	F	adult	1	-43.24673502	147.421448	near
Cape Queen Elizabeth	3	21/09/2020	Miturgidae	unk	unk	M	adult	1	-43.24673502	147.421448	near
Cape Queen Elizabeth	4	14/12/2020	Theridiidae	unk	unk	M	adult	1	-43.24673502	147.421448	near
Cape Queen Elizabeth	3	21/09/2020	Lycosidae	unk	unk	M	adult	7	-43.24683501	147.421608	near
Cape Queen Elizabeth	4	14/12/2020	Lycosidae	unk	unk	F	adult	1	-43.24683501	147.421608	near
Cape Queen Elizabeth	3	21/09/2020	Lycosidae	unk	unk	F	adult	1	-43.24683501	147.421608	near
Cape Queen Elizabeth	1	16/03/2020	Desidae	unk	unk	M	adult	1	-43.24683501	147.421608	near
Cape Queen Elizabeth	3	21/09/2020	Miturgidae	unk	unk	M	adult	1	-43.24683501	147.421608	near
Maatsuyker	1	22/03/2020	Toxopidae	Myro	maculatus	M	adult	2	-43.65643004	146.272909	outside
Maatsuyker	1	22/03/2020	Nicodamidae	unk	unk	M	adult	1	-43.65643004	146.272909	outside
Maatsuyker	1	22/03/2020	Thomisidae	unk	unk	M	adult	1	-43.65643004	146.272909	outside
Maatsuyker	1	22/03/2020	Lycosidae	unk	unk	M	adult	1	-43.65640104	146.272941	outside
Maatsuyker	1	22/03/2020	Lycosidae	unk	unk	F	adult	1	-43.65640104	146.272941	outside
Maatsuyker	1	22/03/2020	Toxopidae	Myro	maculatus	M	adult	4	-43.65640104	146.272941	outside
Maatsuyker	1	22/03/2020	Toxopidae	Myro	maculatus	F	adult	1	-43.65640104	146.272941	outside
Maatsuyker	1	22/03/2020	Amaurobiidae	unk	unk	F	adult	1	-43.65640104	146.272941	outside
Maatsuyker	1	22/03/2020	Desidae	unk	unk	M	adult	1	-43.65640104	146.272941	outside
Maatsuyker	1	22/03/2020	Desidae	unk	unk	F	adult	1	-43.65640104	146.272941	outside
Maatsuyker	1	22/03/2020	Nicodamidae	unk	unk	M	adult	1	-43.65640104	146.272941	outside
Maatsuyker	2	2/06/2020	Linyphiidae	unk	unk	F	adult	1	-43.65652802	146.272904	outside
Maatsuyker	2	2/06/2020	Clubionidae	Clubiona	unk	F	unk	1	-43.65652802	146.272904	outside
Maatsuyker	2	2/06/2020	Lycosidae	unk	unk	M	juv	1	-43.65652802	146.272904	outside
Maatsuyker	2	2/06/2020	Toxopidae	Myro	maculatus	F	juv	1	-43.65652802	146.272904	outside
Maatsuyker	2	2/06/2020	Lycosidae	unk	unk	unk	juv	1	-43.65651503	146.273016	outside
Maatsuyker	2	2/06/2020	unk.juv	unk	unk	unk	juv	1	-43.65651503	146.273016	outside
Maatsuyker	2	2/06/2020	Toxopidae	Myro	maculatus	M	juv	1	-43.65640104	146.272941	outside
Maatsuyker	2	2/06/2020	Toxopidae	Myro	maculatus	F	juv	1	-43.65640104	146.272941	outside
Maatsuyker	2	2/06/2020	unk.juv	unk	unk	F	juv	1	-43.65640104	146.272941	outside
Maatsuyker	2	2/06/2020	Toxopidae	Myro	maculatus	M	adult	1	-43.65651797	146.27278	outside
Maatsuyker	2	2/06/2020	Linyphiidae	unk	unk	F	adult	5	-43.65651797	146.27278	outside
Maatsuyker	2	2/06/2020	Amaurobiidae	unk	unk	M	adult	3	-43.65651797	146.27278	outside
Maatsuyker	2	2/06/2020	Desidae	unk	unk	M	adult	1	-43.65651797	146.27278	outside
Maatsuyker	2	2/06/2020	Linyphiidae	unk	unk	M	adult	3	-43.65652802	146.272904	outside
Maatsuyker	2	2/06/2020	Amaurobiidae	unk	unk	M	adult	2	-43.65652802	146.272904	outside
Maatsuyker	2	2/06/2020	Desidae	unk	unk	F	adult	1	-43.65652802	146.272904	outside
Maatsuyker	2	2/06/2020	Linyphiidae	unk	unk	M	adult	8	-43.65651503	146.273016	outside
Maatsuyker	2	2/06/2020	Toxopidae	unk	unk	M	adult	1	-43.65651503	146.273016	outside
Maatsuyker	2	2/06/2020	Lycosidae	Artoria	unk	F	adult	2	-43.65651503	146.273016	outside
Maatsuyker	2	2/06/2020	Toxopidae	Myro	maculatus	F	adult	1	-43.65651503	146.273016	outside
Maatsuyker	2	2/06/2020	Linyphiidae	unk	unk	F	adult	3	-43.65651503	146.273016	outside
Maatsuyker	2	2/06/2020	Amaurobiidae	unk	unk	M	adult	1	-43.65651503	146.273016	outside
Maatsuyker	2	2/06/2020	Desidae	unk	unk	M	adult	1	-43.65651503	146.273016	outside
Maatsuyker	2	2/06/2020	Toxopidae	Myro	maculatus	M	adult	2	-43.65640104	146.272941	outside
Maatsuyker	2	2/06/2020	Toxopidae	Myro	maculatus	F	adult	1	-43.65640104	146.272941	outside
Maatsuyker	2	2/06/2020	Amaurobiidae	unk	unk	M	adult	2	-43.65640104	146.272941	outside
Maatsuyker	3	19/09/2020	Linyphiidae	unk	unk	unk	juv	1	-43.65651797	146.27278	outside
Maatsuyker	3	19/09/2020	Linyphiidae	unk	unk	unk	juv	1	-43.65652802	146.272904	outside
Maatsuyker	3	19/09/2020	unk.juv	unk	unk	unk	juv	1	-43.65652802	146.272904	outside
Maatsuyker	3	19/09/2020	Toxopidae	Myro	maculatus	F	juv	1	-43.65651503	146.273016	outside
Maatsuyker	3	19/09/2020	Toxopidae	Myro	maculatus	unk	juv	1	-43.65640104	146.272941	outside
Maatsuyker	3	19/09/2020	unk.juv	unk	unk	unk	juv	1	-43.65640104	146.272941	outside
Maatsuyker	3	19/09/2020	Lycosidae	unk	unk	M	adult	6	-43.65651797	146.27278	outside
Maatsuyker	3	19/09/2020	Linyphiidae	unk	unk	F	adult	2	-43.65651797	146.27278	outside
Maatsuyker	3	19/09/2020	Lycosidae	unk	unk	M	adult	1	-43.65652802	146.272904	outside
Maatsuyker	3	19/09/2020	Toxopidae	Myro	maculatus	M	adult	4	-43.65652802	146.272904	outside
Maatsuyker	3	19/09/2020	Toxopidae	Myro	maculatus	F	adult	1	-43.65652802	146.272904	outside
Maatsuyker	3	19/09/2020	Linyphiidae	unk	unk	F	adult	1	-43.65652802	146.272904	outside
Maatsuyker	3	19/09/2020	Toxopidae	Myro	maculatus	F	adult	1	-43.65652802	146.272904	outside
Maatsuyker	3	19/09/2020	Linyphiidae	unk	unk	M	adult	1	-43.65652802	146.272904	outside
Maatsuyker	3	19/09/2020	Lycosidae	unk	unk	M	adult	1	-43.65651503	146.273016	outside
Maatsuyker	3	19/09/2020	Linyphiidae	unk	unk	F	adult	2	-43.65651503	146.273016	outside
Maatsuyker	3	19/09/2020	Toxopidae	Myro	maculatus	M	adult	4	-43.65643004	146.272909	outside
Maatsuyker	3	19/09/2020	Linyphiidae	unk	unk	F	adult	1	-43.65643004	146.272909	outside
Maatsuyker	3	19/09/2020	Desidae	unk	unk	F	adult	1	-43.65643004	146.272909	outside
Maatsuyker	3	19/09/2020	Toxopidae	Myro	maculatus	F	adult	1	-43.65640104	146.272941	outside
Maatsuyker	3	19/09/2020	Amaurobiidae	unk	unk	F	adult	1	-43.65640104	146.272941	outside
Maatsuyker	4	9/12/2020	Thomisidae	unk	unk	M	adult	1	-43.65651503	146.273016	outside
Maatsuyker	4	9/12/2020	Toxopidae	Myro	maculatus	F	juv	2	-43.65652802	146.272904	outside
Maatsuyker	4	9/12/2020	Toxopidae	Myro	maculatus	M	adult	4	-43.65651797	146.27278	outside
Maatsuyker	4	9/12/2020	Linyphiidae	unk	unk	F	adult	2	-43.65651797	146.27278	outside
Maatsuyker	4	9/12/2020	Toxopidae	Myro	maculatus	M	adult	4	-43.65652802	146.272904	outside
Courts	3	26/09/2020	Lycosidae	unk	unk	M	adult	3	-43.49539599	147.135232	near
Courts	2	7/06/2020	Toxopidae	Midgee	unk	F	adult	1	-43.49539599	147.135232	near
Courts	4	14/12/2020	Miturgidae	unk	unk	F	adult	3	-43.49539599	147.135232	near
Courts	1	16/03/2020	Gnaphosidae	unk	unk	F	adult	1	-43.49539599	147.135232	near
Courts	1	16/03/2020	Gnaphosidae	unk	unk	M	adult	2	-43.49539599	147.135232	near
Courts	2	7/06/2020	Desidae	unk	unk	M	adult	1	-43.49539599	147.135232	near
Courts	2	7/06/2020	Segestriidae	Ariadna	unk	M	adult	3	-43.49539599	147.135232	near
Courts	2	7/06/2020	Thomisidae	unk	unk	M	adult	1	-43.49539599	147.135232	near
Courts	2	7/06/2020	Linyphiidae	unk	unk	M	adult	4	-43.49539599	147.135232	near
Courts	2	7/06/2020	Linyphiidae	unk	unk	F	adult	1	-43.49539599	147.135232	near
Courts	2	7/06/2020	Hahniidae	unk	unk	M	adult	1	-43.49539599	147.135232	near
Courts	3	26/09/2020	Segestriidae	Anadina	segmentata	F	adult	1	-43.49539599	147.135232	near
Courts	4	14/12/2020	Theridiidae	unk	unk	M	adult	1	-43.49539599	147.135232	near
Courts	4	14/12/2020	Theridiidae	unk	unk	F	adult	2	-43.49539599	147.135232	near
Courts	4	14/12/2020	Linyphiidae	unk	unk	F	adult	1	-43.49539599	147.135232	near
Courts	4	14/12/2020	Clubionidae	Clubiona	unk	F	adult	1	-43.49539599	147.135232	near
Courts	1	16/03/2020	Miturgidae	unk	unk	F	adult	1	-43.49531301	147.135241	near
Courts	4	14/12/2020	Miturgidae	unk	unk	F	adult	2	-43.49531301	147.135241	near
Courts	1	16/03/2020	Desidae	unk	unk	F	adult	1	-43.49531301	147.135241	near
Courts	2	7/06/2020	Segestriidae	Ariadna	segmentata	M	adult	2	-43.49531301	147.135241	near
Courts	2	7/06/2020	Linyphiidae	unk	unk	M	adult	1	-43.49531301	147.135241	near
Courts	2	7/06/2020	Gnaphosidae	Anzacia	sarrita	F	adult	1	-43.49531301	147.135241	near
Courts	3	26/09/2020	Segestriidae	Anadina	segmentata	F	adult	1	-43.49531301	147.135241	near
Courts	4	14/12/2020	Clubionidae	Clubiona	unk	M	adult	1	-43.49531301	147.135241	near
Courts	4	14/12/2020	Linyphiidae	unk	unk	F	adult	3	-43.49531301	147.135241	near
Courts	5	6/03/2021	Gnaphosidae	unk	unk	M	adult	1	-43.49531301	147.135241	near
Courts	5	6/03/2021	Linyphiidae	unk	unk	M	adult	1	-43.49531301	147.135241	near
Courts	5	6/03/2021	Linyphiidae	unk	unk	F	adult	2	-43.49531301	147.135241	near
Courts	2	7/06/2020	Toxopidae	unk	unk	M	adult	3	-43.49531	147.135293	near
Courts	2	7/06/2020	Lycosidae	unk	unk	M	adult	1	-43.49531	147.135293	near
Courts	2	7/06/2020	Mimetidae	unk	unk	M	adult	1	-43.49531	147.135293	near
Courts	2	7/06/2020	Desidae	unk	unk	F	adult	1	-43.49531	147.135293	near
Courts	2	7/06/2020	Desidae	unk	unk	M	adult	1	-43.49531	147.135293	near
Courts	2	7/06/2020	Segestriidae	Ariadna	unk	M	adult	2	-43.49531	147.135293	near
Courts	2	7/06/2020	Segestriidae	Ariadna	segmentata	F	adult	1	-43.49531	147.135293	near
Courts	2	7/06/2020	Linyphiidae	unk	unk	M	adult	4	-43.49531	147.135293	near
Courts	2	7/06/2020	Linyphiidae	unk	unk	F	adult	1	-43.49531	147.135293	near
Courts	3	26/09/2020	Linyphiidae	unk	unk	F	adult	1	-43.49531	147.135293	near
Courts	4	14/12/2020	Segestriidae	unk	unk	F	adult	1	-43.49531	147.135293	near
Courts	3	26/09/2020	Hahniidae	unk	unk	F	adult	1	-43.49531	147.135293	near
Courts	4	14/12/2020	Thomisidae	unk	unk	M	adult	4	-43.49531	147.135293	near
Courts	4	14/12/2020	Theridiidae	unk	unk	F	adult	1	-43.49531	147.135293	near
Courts	1	16/03/2020	Gnaphosidae	unk	unk	F	adult	1	-43.49531	147.135293	near
Courts	5	6/03/2021	Segestriidae	unk	unk	F	adult	2	-43.49531	147.135293	near
Courts	5	6/03/2021	Segestriidae	unk	unk	M	adult	1	-43.49531	147.135293	near
Courts	5	6/03/2021	Theridiidae	unk	unk	F	adult	1	-43.49531	147.135293	near
Courts	4	14/12/2020	Lycosidae	unk	unk	F	adult	1	-43.49537596	147.135494	near
Courts	1	16/03/2020	Lycosidae	unk	unk	F	adult	1	-43.49537596	147.135494	near
Courts	3	26/09/2020	Lycosidae	unk	unk	M	adult	1	-43.49537596	147.135494	near
Courts	4	14/12/2020	Miturgidae	unk	unk	F	adult	2	-43.49537596	147.135494	near
Courts	2	7/06/2020	Linyphiidae	unk	unk	M	adult	4	-43.49537596	147.135494	near
Courts	3	26/09/2020	Linyphiidae	unk	unk	F	adult	1	-43.49537596	147.135494	near
Courts	4	14/12/2020	Theridiidae	unk	unk	M	adult	6	-43.49537596	147.135494	near
Courts	4	14/12/2020	Theridiidae	unk	unk	F	adult	1	-43.49537596	147.135494	near
Courts	4	14/12/2020	Segestriidae	unk	unk	F	adult	2	-43.49537596	147.135494	near
Courts	4	14/12/2020	Gnaphosidae	unk	unk	F	adult	1	-43.49537596	147.135494	near
Courts	5	6/03/2021	Nicodamidae	unk	unk	M	adult	1	-43.49537596	147.135494	near
Courts	5	6/03/2021	Segestriidae	unk	unk	M	adult	1	-43.49537596	147.135494	near
Courts	5	6/03/2021	Linyphiidae	Laperousea	unk	F	adult	3	-43.49537596	147.135494	near
Courts	1	16/03/2020	Gnaphosidae	unk	unk	F	adult	1	-43.49537596	147.135494	near
Courts	2	7/06/2020	Lycosidae	unk	unk	M	adult	6	-43.49538401	147.135457	near
Courts	3	26/09/2020	Lycosidae	unk	unk	M	adult	1	-43.49538401	147.135457	near
Courts	4	14/12/2020	Lycosidae	unk	unk	F	adult	2	-43.49538401	147.135457	near
Courts	2	7/06/2020	Lycosidae	unk	unk	F	adult	1	-43.49538401	147.135457	near
Courts	5	6/03/2021	Miturgidae	unk	unk	F	adult	1	-43.49538401	147.135457	near
Courts	4	14/12/2020	Miturgidae	unk	unk	F	adult	1	-43.49538401	147.135457	near
Courts	2	7/06/2020	Segestriidae	Ariadna	unk	M	adult	2	-43.49538401	147.135457	near
Courts	2	7/06/2020	Segestriidae	Ariadna	unk	F	adult	1	-43.49538401	147.135457	near
Courts	2	7/06/2020	Idiopidae	unk	unk	M	adult	1	-43.49538401	147.135457	near
Courts	2	7/06/2020	Linyphiidae	unk	unk	M	adult	1	-43.49538401	147.135457	near
Courts	3	26/09/2020	Linyphiidae	unk	unk	F	adult	1	-43.49538401	147.135457	near
Courts	4	14/12/2020	Linyphiidae	unk	unk	F	adult	1	-43.49538401	147.135457	near
Courts	5	6/03/2021	Linyphiidae	unk	unk	M	adult	1	-43.49538401	147.135457	near
Courts	5	6/03/2021	Linyphiidae	unk	unk	F	adult	1	-43.49538401	147.135457	near
Courts	4	14/12/2020	Lamponidae	unk	unk	F	adult	1	-43.49538401	147.135457	near
Courts	4	14/12/2020	Linyphiidae	unk	unk	M	adult	2	-43.49538401	147.135457	near
Courts	4	14/12/2020	Linyphiidae	unk	unk	F	adult	6	-43.49538401	147.135457	near
Courts	4	14/12/2020	Linyphiidae	unk	unk	M	adult	1	-43.49538401	147.135457	near
Courts	2	7/06/2020	Lycosidae	Artoria	unk	F	adult	1	-43.49530798	147.135565	colony
Courts	1	16/03/2020	Linyphiidae	unk	unk	M	adult	1	-43.49530798	147.135565	colony
Courts	1	16/03/2020	Linyphiidae	unk	unk	F	adult	1	-43.49530798	147.135565	colony
Courts	2	7/06/2020	Linyphiidae	unk	unk	M	adult	3	-43.49530798	147.135565	colony
Courts	2	7/06/2020	Linyphiidae	unk	unk	F	adult	1	-43.49530798	147.135565	colony
Courts	3	26/09/2020	Linyphiidae	unk	unk	M	adult	1	-43.49530798	147.135565	colony
Courts	4	14/12/2020	Linyphiidae	unk	unk	F	adult	5	-43.49530798	147.135565	colony
Courts	5	6/03/2021	Linyphiidae	unk	unk	F	adult	4	-43.49530798	147.135565	colony
Courts	2	7/06/2020	Linyphiidae	unk	unk	M	adult	5	-43.49529902	147.135621	colony
Courts	3	26/09/2020	Linyphiidae	unk	unk	M	adult	2	-43.49529902	147.135621	colony
Courts	5	6/03/2021	Clubionidae	unk	unk	M	adult	1	-43.49529902	147.135621	colony
Courts	5	6/03/2021	Linyphiidae	unk	unk	M	adult	2	-43.49529902	147.135621	colony
Courts	5	6/03/2021	Linyphiidae	unk	unk	F	adult	2	-43.49529902	147.135621	colony
Courts	2	7/06/2020	Toxopidae	unk	unk	F	adult	1	-43.495282	147.135674	colony
Courts	1	16/03/2020	Lycosidae	unk	unk	F	adult	1	-43.495282	147.135674	colony
Courts	3	26/09/2020	Toxopidae	unk	unk	F	adult	1	-43.495282	147.135674	colony
Courts	4	14/12/2020	Miturgidae	unk	unk	F	adult	1	-43.495282	147.135674	colony
Courts	1	16/03/2020	Linyphiidae	unk	unk	F	adult	1	-43.495282	147.135674	colony
Courts	2	7/06/2020	Segestriidae	Anadina	unk	M	adult	2	-43.495282	147.135674	colony
Courts	2	7/06/2020	Nicodamidae	unk	unk	M	adult	1	-43.495282	147.135674	colony
Courts	2	7/06/2020	Linyphiidae	unk	unk	M	adult	2	-43.495282	147.135674	colony
Courts	3	26/09/2020	Linyphiidae	unk	unk	F	adult	1	-43.495282	147.135674	colony
Courts	2	7/06/2020	Toxopidae	unk	unk	F	adult	1	-43.49524101	147.135793	colony
Courts	2	7/06/2020	Linyphiidae	unk	unk	M	adult	1	-43.49524101	147.135793	colony
Courts	2	7/06/2020	Linyphiidae	unk	unk	F	adult	1	-43.49524101	147.135793	colony
Courts	4	14/12/2020	Nicodamidae	unk	unk	M	adult	1	-43.49524101	147.135793	colony
Courts	5	6/03/2021	Linyphiidae	unk	unk	F	adult	3	-43.49524101	147.135793	colony
Courts	4	14/12/2020	Miturgidae	unk	unk	F	adult	1	-43.49516801	147.135944	colony
Courts	2	7/06/2020	Miturgidae	unk	unk	F	adult	1	-43.49516801	147.135944	colony
Courts	1	16/03/2020	Gnaphosidae	unk	unk	F	adult	3	-43.49516801	147.135944	colony
Courts	1	16/03/2020	Linyphiidae	unk	unk	M	adult	1	-43.49516801	147.135944	colony
Courts	2	7/06/2020	Linyphiidae	unk	unk	M	adult	2	-43.49516801	147.135944	colony
Courts	4	14/12/2020	Desidae	unk	unk	F	adult	2	-43.49516801	147.135944	colony
Courts	4	14/12/2020	Corinnidae	unk	unk	F	adult	1	-43.49516801	147.135944	colony
Courts	4	14/12/2020	Theridiidae	unk	unk	M	adult	1	-43.49516801	147.135944	colony
Courts	5	6/03/2021	Linyphiidae	unk	unk	M	adult	1	-43.49516801	147.135944	colony
Maatsuyker	2	2/06/2020	Amaurobiidae	unk	unk	M	adult	2	-43.65198302	146.275583	colony
Maatsuyker	3	19/09/2020	Linyphiidae	unk	unk	M	adult	1	-43.65198302	146.275583	colony
Maatsuyker	5	16/03/2021	Amaurobiidae	unk	unk	F	adult	1	-43.65198302	146.275583	colony
Maatsuyker	5	16/03/2021	Theridiidae	unk	unk	M	adult	1	-43.65198302	146.275583	colony
Maatsuyker	5	16/03/2021	Toxopidae	Myro	maculatus	F	adult	2	-43.65198302	146.275583	colony
Maatsuyker	5	16/03/2021	Linyphiidae	unk	unk	F	adult	2	-43.65198302	146.275583	colony
Maatsuyker	5	16/03/2021	Toxopidae	unk	unk	M	adult	1	-43.65198302	146.275583	colony
Maatsuyker	1	22/03/2020	Toxopidae	Myro	maculatus	F	adult	1	-43.65186702	146.275593	colony
Maatsuyker	1	22/03/2020	Amaurobiidae	unk	unk	F	adult	1	-43.65186702	146.275593	colony
Maatsuyker	4	9/12/2020	Amaurobiidae	unk	unk	F	adult	1	-43.65186702	146.275593	colony
Maatsuyker	4	9/12/2020	Amaurobiidae	unk	unk	M	adult	1	-43.65186702	146.275593	colony
Maatsuyker	5	16/03/2021	Desidae	unk	unk	F	adult	2	-43.65186702	146.275593	colony
Maatsuyker	5	16/03/2021	Toxopidae	Myro	maculatus	M	adult	1	-43.65186702	146.275593	colony
Maatsuyker	4	9/12/2020	Toxopidae	Myro	maculatus	M	adult	2	-43.65186702	146.275593	colony
Maatsuyker	3	19/09/2020	Toxopidae	Myro	maculatus	M	adult	1	-43.65186702	146.275593	colony
Maatsuyker	1	22/03/2020	Toxopidae	Myro	maculatus	M	adult	4	-43.65186702	146.275593	colony
Maatsuyker	1	22/03/2020	Amaurobiidae	unk	unk	F	adult	1	-43.65193499	146.27548	colony
Maatsuyker	1	22/03/2020	Linyphiidae	unk	unk	F	adult	1	-43.65193499	146.27548	colony
Maatsuyker	2	2/06/2020	Amaurobiidae	unk	unk	M	adult	3	-43.65193499	146.27548	colony
Maatsuyker	1	22/03/2020	Desidae	unk	unk	M	adult	1	-43.65193499	146.27548	colony
Maatsuyker	2	2/06/2020	Linyphiidae	unk	unk	F	adult	3	-43.65193499	146.27548	colony
Maatsuyker	2	2/06/2020	Linyphiidae	unk	unk	M	adult	3	-43.65193499	146.27548	colony
Maatsuyker	1	22/03/2020	Desidae	unk	unk	F	adult	1	-43.65193499	146.27548	colony
Maatsuyker	3	19/09/2020	unk_family	unk	unk	M	adult	1	-43.65193499	146.27548	colony
Maatsuyker	3	19/09/2020	Desidae	unk	unk	F	adult	1	-43.65193499	146.27548	colony
Maatsuyker	4	9/12/2020	Linyphiidae	unk	unk	F	adult	1	-43.65193499	146.27548	colony
Maatsuyker	5	16/03/2021	Anapidae	unk	unk	M	adult	1	-43.65193499	146.27548	colony
Maatsuyker	1	22/03/2020	Toxopidae	Myro	maculatus	M	adult	1	-43.65193499	146.27548	colony
Maatsuyker	5	16/03/2021	Anapidae	unk	unk	F	adult	1	-43.65193499	146.27548	colony
Maatsuyker	2	2/06/2020	Amaurobiidae	unk	unk	M	adult	1	-43.65204496	146.275395	colony
Maatsuyker	3	19/09/2020	Amaurobiidae	unk	unk	F	adult	1	-43.65204496	146.275395	colony
Maatsuyker	4	9/12/2020	Desidae	unk	unk	F	adult	1	-43.65204496	146.275395	colony
Maatsuyker	2	2/06/2020	Amaurobiidae	unk	unk	F	adult	1	-43.65204496	146.275395	colony
Maatsuyker	5	16/03/2021	Linyphiidae	unk	unk	M	adult	1	-43.65204496	146.275395	colony
Maatsuyker	3	19/09/2020	Anapidae	unk	unk	M	adult	1	-43.65189401	146.275398	colony
Maatsuyker	1	22/03/2020	Desidae	unk	unk	F	adult	1	-43.65189401	146.275398	colony
Maatsuyker	4	9/12/2020	Linyphiidae	unk	unk	F	adult	1	-43.65189401	146.275398	colony
Maatsuyker	5	16/03/2021	Amaurobiidae	unk	unk	F	adult	1	-43.65189401	146.275398	colony
Maatsuyker	5	16/03/2021	Malkaridae	unk	unk	M	adult	1	-43.65189401	146.275398	colony
Maatsuyker	5	16/03/2021	Desidae	unk	unk	F	adult	1	-43.65189401	146.275398	colony
Maatsuyker	4	9/12/2020	Desidae	unk	unk	F	adult	1	-43.65189401	146.275398	colony
Maatsuyker	5	16/03/2021	Desidae	unk	unk	F	adult	1	-43.65189401	146.275398	colony
Maatsuyker	2	2/06/2020	Amaurobiidae	unk	unk	M	adult	2	-43.65189401	146.275398	colony
Maatsuyker	4	9/12/2020	Toxopidae	unk	unk	M	adult	1	-43.65189401	146.275398	colony
Maatsuyker	2	2/06/2020	Amaurobiidae	unk	unk	M	adult	3	-43.65322203	146.276265	near
Maatsuyker	3	19/09/2020	Desidae	unk	unk	F	adult	1	-43.65322203	146.276265	near
Maatsuyker	3	19/09/2020	Clubionidae	Clubiona	unk	M	adult	1	-43.65322203	146.276265	near
Maatsuyker	3	19/09/2020	Amaurobiidae	unk	unk	M	adult	1	-43.65322203	146.276265	near
Maatsuyker	5	16/03/2021	Desidae	unk	unk	M	adult	1	-43.65322203	146.276265	near
Maatsuyker	4	9/12/2020	Toxopidae	Myro	maculatus	M	adult	1	-43.65322203	146.276265	near
Maatsuyker	3	19/09/2020	Toxopidae	Toxopsoides	kathleenae	M	adult	1	-43.65322203	146.276265	near
Maatsuyker	5	16/03/2021	Zodariidae	unk	unk	F	adult	1	-43.65322203	146.276265	near
Maatsuyker	2	2/06/2020	Stiphidiidae	unk	unk	M	adult	1	-43.65322203	146.276265	near
Maatsuyker	2	2/06/2020	unk_family	unk	unk	M	adult	1	-43.65322203	146.276265	near
Maatsuyker	1	22/03/2020	Linyphiidae	unk	unk	M	adult	1	-43.653303	146.276325	near
Maatsuyker	2	2/06/2020	Amaurobiidae	unk	unk	M	adult	3	-43.653303	146.276325	near
Maatsuyker	2	2/06/2020	Amaurobiidae	unk	unk	F	adult	1	-43.653303	146.276325	near
Maatsuyker	4	9/12/2020	Lycosidae	unk	unk	M	adult	1	-43.653303	146.276325	near
Maatsuyker	2	2/06/2020	Linyphiidae	unk	unk	M	adult	1	-43.653303	146.276325	near
Maatsuyker	1	22/03/2020	Toxopidae	unk	unk	M	adult	1	-43.653303	146.276325	near
Maatsuyker	1	22/03/2020	Toxopidae	Myro	maculatus	F	adult	1	-43.653303	146.276325	near
Maatsuyker	4	9/12/2020	Amaurobiidae	unk	unk	F	adult	1	-43.653303	146.276325	near
Maatsuyker	4	9/12/2020	Desidae	unk	unk	F	adult	1	-43.653303	146.276325	near
Maatsuyker	5	16/03/2021	Toxopidae	Myro	maculatus	M	adult	2	-43.653303	146.276325	near
Maatsuyker	4	9/12/2020	Toxopidae	Myro	maculatus	M	adult	1	-43.653303	146.276325	near
Maatsuyker	1	22/03/2020	Toxopidae	unk	unk	F	adult	1	-43.653303	146.276325	near
Maatsuyker	1	22/03/2020	Amaurobiidae	unk	unk	F	adult	1	-43.65322203	146.276265	near
Maatsuyker	2	2/06/2020	Amaurobiidae	unk	unk	M	adult	3	-43.65322203	146.276265	near
Maatsuyker	2	2/06/2020	Amaurobiidae	unk	unk	F	adult	1	-43.65322203	146.276265	near
Maatsuyker	1	22/03/2020	Desidae	unk	unk	M	adult	1	-43.65322203	146.276265	near
Maatsuyker	5	16/03/2021	Toxopidae	Myro	maculatus	M	adult	2	-43.65322203	146.276265	near
Maatsuyker	4	9/12/2020	Toxopidae	Myro	maculatus	M	adult	1	-43.65322203	146.276265	near
Maatsuyker	2	2/06/2020	Desidae	unk	unk	M	adult	1	-43.65322203	146.276265	near
Maatsuyker	3	19/09/2020	Linyphiidae	unk	unk	F	adult	1	-43.65322203	146.276265	near
Maatsuyker	3	19/09/2020	Toxopidae	Myro	maculatus	M	adult	1	-43.65322203	146.276265	near
Maatsuyker	5	16/03/2021	Amaurobiidae	unk	unk	F	adult	1	-43.65322203	146.276265	near
Maatsuyker	5	16/03/2021	Desidae	unk	unk	F	adult	2	-43.65322203	146.276265	near
Maatsuyker	5	16/03/2021	Desidae	unk	unk	F	adult	1	-43.65322203	146.276265	near
Maatsuyker	2	2/06/2020	unk_family	unk	unk	M	adult	1	-43.65322203	146.276265	near
Maatsuyker	3	19/09/2020	Toxopidae	Myro	maculatus	M	adult	1	-43.65338699	146.276355	near
Maatsuyker	2	2/06/2020	Amaurobiidae	unk	unk	M	adult	1	-43.65338699	146.276355	near
Maatsuyker	3	19/09/2020	Amaurobiidae	unk	unk	F	adult	1	-43.65338699	146.276355	near
Maatsuyker	3	19/09/2020	Desidae	unk	unk	M	adult	1	-43.65338699	146.276355	near
Maatsuyker	4	9/12/2020	Linyphiidae	unk	unk	F	adult	1	-43.65338699	146.276355	near
Maatsuyker	1	22/03/2020	Nicodamidae	unk	unk	M	adult	2	-43.65338699	146.276355	near
Maatsuyker	1	22/03/2020	Thomisidae	Sidymella	rubrosignata	F	adult	1	-43.65338699	146.276355	near
Maatsuyker	4	9/12/2020	Orsolobidae	unk	unk	F	adult	1	-43.65338699	146.276355	near
Maatsuyker	5	16/03/2021	Toxopidae	unk	unk	M	adult	1	-43.65346301	146.276415	near
Maatsuyker	2	2/06/2020	Toxopidae	Myro	maculatus	M	adult	1	-43.65346301	146.276415	near
Maatsuyker	1	22/03/2020	Toxopidae	unk	unk	M	adult	1	-43.65346301	146.276415	near
Maatsuyker	2	2/06/2020	Amaurobiidae	unk	unk	F	adult	1	-43.65346301	146.276415	near
Maatsuyker	1	22/03/2020	Toxopidae	unk	unk	F	adult	1	-43.65346301	146.276415	near
Maatsuyker	5	16/03/2021	Linyphiidae	unk	unk	F	adult	1	-43.65346301	146.276415	near
Maatsuyker	5	16/03/2021	Toxopidae	Myro	maculatus	M	adult	1	-43.65346301	146.276415	near
Maatsuyker	2	2/06/2020	Amaurobiidae	unk	unk	M	adult	7	-43.65346301	146.276415	near
Maatsuyker	1	22/03/2020	Nicodamidae	unk	unk	F	adult	1	-43.65346301	146.276415	near
Maatsuyker	4	9/12/2020	Toxopidae	Myro	maculatus	F	adult	1	-43.65651503	146.273016	outside
Maatsuyker	4	9/12/2020	Toxopidae	Myro	maculatus	M	adult	1	-43.65651503	146.273016	outside
Maatsuyker	4	9/12/2020	Toxopidae	Myro	maculatus	M	adult	2	-43.65643004	146.272909	outside
Maatsuyker	4	9/12/2020	Toxopidae	unk	unk	F	adult	1	-43.65640104	146.272941	outside
Maatsuyker	4	9/12/2020	Toxopidae	Myro	maculatus	M	adult	3	-43.65640104	146.272941	outside
Maatsuyker	4	9/12/2020	Linyphiidae	unk	unk	F	adult	3	-43.65640104	146.272941	outside
Maatsuyker	4	9/12/2020	Amaurobiidae	NA	unk	F	adult	1	-43.65640104	146.272941	outside
Maatsuyker	5	16/03/2021	Lycosidae	unk	unk	F	juv	2	-43.65652802	146.272904	outside
Maatsuyker	5	16/03/2021	Lycosidae	unk	unk	unk	juv	1	-43.65640104	146.272941	outside
Maatsuyker	5	16/03/2021	Thomisidae	unk	unk	M	juv	1	-43.65640104	146.272941	outside
Maatsuyker	5	16/03/2021	Lycosidae	unk	unk	M	adult	1	-43.65651797	146.27278	outside
Maatsuyker	5	16/03/2021	Lycosidae	unk	unk	F	adult	1	-43.65651797	146.27278	outside
Maatsuyker	5	16/03/2021	Toxopidae	Myro	maculatus	M	adult	4	-43.65651797	146.27278	outside
Maatsuyker	5	16/03/2021	Amaurobiidae	unk	unk	F	adult	1	-43.65651797	146.27278	outside
Maatsuyker	5	16/03/2021	Linyphiidae	unk	unk	F	adult	1	-43.65651797	146.27278	outside
Maatsuyker	5	16/03/2021	Linyphiidae	unk	unk	M	adult	1	-43.65651797	146.27278	outside
Maatsuyker	5	16/03/2021	Lycosidae	unk	unk	M	adult	1	-43.65652802	146.272904	outside
Maatsuyker	5	16/03/2021	Toxopidae	Myro	maculatus	M	adult	1	-43.65652802	146.272904	outside
Maatsuyker	5	16/03/2021	Toxopidae	Myro	maculatus	F	adult	2	-43.65652802	146.272904	outside
Maatsuyker	5	16/03/2021	Amaurobiidae	unk	unk	M	adult	1	-43.65652802	146.272904	outside
Maatsuyker	5	16/03/2021	Amaurobiidae	unk	unk	F	adult	1	-43.65652802	146.272904	outside
Maatsuyker	5	16/03/2021	Linyphiidae	unk	unk	M	adult	1	-43.65652802	146.272904	outside
Maatsuyker	5	16/03/2021	Linyphiidae	unk	unk	F	adult	3	-43.65652802	146.272904	outside
Maatsuyker	5	16/03/2021	Nicodamidae	unk	unk	M	adult	1	-43.65652802	146.272904	outside
Maatsuyker	5	16/03/2021	Lycosidae	unk	unk	M	adult	1	-43.65651503	146.273016	outside
Maatsuyker	5	16/03/2021	Lycosidae	unk	unk	F	adult	3	-43.65651503	146.273016	outside
Maatsuyker	5	16/03/2021	Toxopidae	Myro	maculatus	F	adult	4	-43.65651503	146.273016	outside
Maatsuyker	5	16/03/2021	Toxopidae	Myro	maculatus	M	adult	1	-43.65651503	146.273016	outside
Maatsuyker	5	16/03/2021	Amaurobiidae	unk	unk	M	adult	1	-43.65651503	146.273016	outside
Maatsuyker	5	16/03/2021	Zodariidae	unk	unk	M	adult	1	-43.65651503	146.273016	outside
Maatsuyker	5	16/03/2021	Linyphiidae	unk	unk	M	adult	2	-43.65651503	146.273016	outside
Maatsuyker	5	16/03/2021	Linyphiidae	unk	unk	F	adult	5	-43.65651503	146.273016	outside
Maatsuyker	5	16/03/2021	Thomisidae	unk	unk	F	adult	1	-43.65651503	146.273016	outside
Maatsuyker	5	16/03/2021	Lycosidae	unk	unk	M	adult	1	-43.65643004	146.272909	outside
Maatsuyker	5	16/03/2021	Lycosidae	unk	unk	F	adult	1	-43.65643004	146.272909	outside
Maatsuyker	5	16/03/2021	Toxopidae	Myro	maculatus	M	adult	3	-43.65643004	146.272909	outside
Maatsuyker	5	16/03/2021	Desidae	unk	unk	M	adult	1	-43.65643004	146.272909	outside
Maatsuyker	5	16/03/2021	Linyphiidae	unk	unk	F	adult	1	-43.65643004	146.272909	outside
Maatsuyker	5	16/03/2021	Mimetidae	unk	unk	M	adult	1	-43.65643004	146.272909	outside
Maatsuyker	5	16/03/2021	Toxopidae	Myro	maculatus	M	adult	3	-43.65640104	146.272941	outside
Maatsuyker	5	16/03/2021	Hahniidae	unk	unk	M	adult	1	-43.65640104	146.272941	outside
Maatsuyker	5	16/03/2021	Linyphiidae	unk	unk	M	adult	1	-43.65640104	146.272941	outside
Maatsuyker	5	16/03/2021	Hahniidae	unk	unk	F	adult	1	-43.65640104	146.272941	outside
Wedge	1	4/03/2020	Toxopidae	unk	unk	unk	damaged	1	-43.13710702	147.670741	outside
Wedge	1	4/03/2020	Gnaphosidae	NA	unk	F	adult	2	-43.13710702	147.670741	outside
Wedge	1	4/03/2020	Miturgidae	Hestimodema	ambigua	F	adult	1	-43.13710702	147.670741	outside
Wedge	1	4/03/2020	Salticidae	unk	unk	M	juv	1	-43.13709796	147.670677	outside
Wedge	1	4/03/2020	Amaurobiidae	unk	unk	F	adult	1	-43.13709796	147.670677	outside
Wedge	1	4/03/2020	Linyphiidae	unk	unk	unk	juv	1	-43.13715303	147.670684	outside
Wedge	1	4/03/2020	Segestriidae	unk	unk	F	adult	1	-43.13715203	147.670683	outside
Wedge	1	4/03/2020	Toxopidae	unk	unk	F	adult	1	-43.13715203	147.670683	outside
Wedge	2	1/07/2020	Amaurobiidae	unk	unk	M	adult	1	-43.13710702	147.670741	outside
Wedge	2	1/07/2020	Miturgidae	Hestimodema	unk	M	adult	3	-43.13710702	147.670741	outside
Wedge	2	1/07/2020	Amaurobiidae	unk	unk	M	adult	1	-43.13709796	147.670677	outside
Wedge	2	1/07/2020	Gnaphosidae	Anzacia	sarrita	F	unk	1	-43.13715303	147.670684	outside
Wedge	2	1/07/2020	Linyphiidae	unk	unk	M	adult	1	-43.13715303	147.670684	outside
Wedge	2	1/07/2020	Miturgidae	Hestimodema	unk	M	adult	1	-43.13715303	147.670684	outside
Wedge	2	1/07/2020	Clubionidae	unk	unk	F	juv	1	-43.13715203	147.670683	outside
Wedge	2	1/07/2020	Gnaphosidae	Anzacia	sarrita	M	juv	1	-43.13715203	147.670683	outside
Wedge	2	1/07/2020	unk_family	unk	unk	M	adult	1	-43.13715203	147.670683	outside
Wedge	2	1/07/2020	Amaurobiidae	unk	unk	M	adult	3	-43.13715203	147.670683	outside
Wedge	2	1/07/2020	Toxopidae	Toxopsoides	kathleenae	F	unk	1	-43.13728597	147.670728	outside
Wedge	2	1/07/2020	Mimetidae	unk	unk	F	adult	1	-43.13728597	147.670728	outside
Wedge	2	1/07/2020	Amaurobiidae	unk	unk	F	adult	1	-43.13728597	147.670728	outside
Wedge	3	15/10/2020	Salticidae	unk	unk	M	juv	1	-43.13709796	147.670677	outside
Wedge	3	15/10/2020	Linyphiidae	unk	unk	M	adult	1	-43.13709796	147.670677	outside
Wedge	3	15/10/2020	Gnaphosidae	unk	unk	unk	juv	1	-43.13715303	147.670684	outside
Wedge	3	15/10/2020	unk.juv	unk	unk	unk	juv	1	-43.13715303	147.670684	outside
Wedge	3	15/10/2020	Desidae	unk	unk	F	adult	1	-43.13728597	147.670728	outside
Wedge	4	16/12/2020	Hahniidae	unk	unk	unk	juv	1	-43.13710702	147.670741	outside
Wedge	4	16/12/2020	Miturgidae	unk	unk	F	adult	1	-43.13710702	147.670741	outside
Wedge	4	16/12/2020	Gnaphosidae	unk	unk	F	adult	1	-43.13709796	147.670677	outside
Wedge	4	16/12/2020	Linyphiidae	unk	unk	F	adult	1	-43.13709796	147.670677	outside
Wedge	4	16/12/2020	Miturgidae	unk	unk	F	adult	1	-43.13709796	147.670677	outside
Wedge	4	16/12/2020	Segestriidae	unk	unk	F	adult	1	-43.13728597	147.670728	outside
Wedge	4	16/12/2020	Miturgidae	unk	unk	F	adult	2	-43.13728597	147.670728	outside
Wedge	5	26/02/2021	Miturgidae	unk	unk	M	juv	1	-43.13710702	147.670741	outside
Wedge	5	26/02/2021	Gnaphosidae	unk	unk	unk	juv	1	-43.13715303	147.670684	outside
Wedge	5	26/02/2021	Miturgidae	unk	unk	M	juv	1	-43.13715203	147.670683	outside
Wedge	5	26/02/2021	Gnaphosidae	unk	unk	F	juv	1	-43.13715203	147.670683	outside
Wedge	5	26/02/2021	Gnaphosidae	unk	unk	F	juv	1	-43.13728597	147.670728	outside
Wedge	5	26/02/2021	Gnaphosidae	unk	unk	M	adult	1	-43.13728597	147.670728	outside
Wedge	5	26/02/2021	Gnaphosidae	unk	unk	F	adult	1	-43.13728597	147.670728	outside
Whale Bone Point	1	6/03/2020	unk.damaged	unk	unk	unk	unk	1	-43.4391	147.2383	outside
Whale Bone Point	1	6/03/2020	Theridiidae	unk	unk	F	juv	1	-43.4392	147.2381	outside
Whale Bone Point	1	6/03/2020	Lycosidae	unk	unk	F	juv	2	-43.4392	147.2381	outside
Whale Bone Point	1	6/03/2020	unk.juv	unk	unk	F	juv	1	-43.4391	147.2382	outside
Whale Bone Point	1	6/03/2020	unk.juv	unk	unk	M	juv	1	-43.4391	147.2382	outside
Whale Bone Point	1	6/03/2020	unk.juv	unk	unk	F	juv	1	-43.4391	147.2383	outside
Whale Bone Point	1	6/03/2020	Toxopidae	unk	unk	F	juv	1	-43.4391	147.2383	outside
Whale Bone Point	1	6/03/2020	Thomisidae	unk	unk	F	adult	1	-43.4392	147.2379	outside
Whale Bone Point	1	6/03/2020	Nicodamidae	unk	unk	M	adult	1	-43.4392	147.238	outside
Whale Bone Point	1	6/03/2020	Linyphiidae	unk	unk	F	adult	1	-43.4391	147.2382	outside
Whale Bone Point	1	6/03/2020	Gnaphosidae	unk	unk	M	adult	1	-43.4391	147.2383	outside
Whale Bone Point	1	6/03/2020	Lycosidae	unk	unk	F	adult	2	-43.4391	147.2383	outside
Whale Bone Point	2	6/06/2020	Lycosidae	unk	unk	unk	juv	1	-43.4392	147.238	outside
Whale Bone Point	2	6/06/2020	Miturgidae	unk	unk	F	adult	1	-43.4392	147.238	outside
Whale Bone Point	2	6/06/2020	Lycosidae	unk	unk	F	adult	1	-43.4392	147.238	outside
Whale Bone Point	2	6/06/2020	Linyphiidae	unk	unk	M	adult	1	-43.4392	147.2381	outside
Whale Bone Point	2	6/06/2020	Desidae	unk	unk	M	adult	1	-43.4391	147.2382	outside
Whale Bone Point	2	6/06/2020	Lycosidae	unk	unk	F	adult	1	-43.4391	147.2382	outside
Whale Bone Point	2	6/06/2020	Linyphiidae	unk	unk	M	adult	2	-43.4391	147.2383	outside
Whale Bone Point	2	6/06/2020	Lycosidae	unk	unk	M	adult	4	-43.4391	147.2383	outside
Whale Bone Point	3	21/09/2020	Pycnothelidae	unk	unk	F	unk	1	-43.4391	147.2382	outside
Whale Bone Point	3	21/09/2020	Salticidae	unk	unk	F	adult	1	-43.4391	147.2383	outside
Whale Bone Point	3	21/09/2020	unk.juv	unk	unk	unk	juv	1	-43.4392	147.238	outside
Whale Bone Point	3	21/09/2020	Linyphiidae	unk	unk	M	adult	1	-43.4392	147.238	outside
Whale Bone Point	3	21/09/2020	Linyphiidae	unk	unk	F	adult	2	-43.4392	147.238	outside
Whale Bone Point	3	21/09/2020	Lycosidae	unk	unk	M	adult	1	-43.4392	147.238	outside
Wedge	5	26/02/2021	Miturgidae	unk	unk	unk	juv	1	-43.13357396	147.673856	colony
Wedge	5	26/02/2021	Clubionidae	Clubiona	unk	F	juv	1	-43.13357396	147.673856	colony
Wedge	5	26/02/2021	unk.juv	unk	unk	unk	juv	1	-43.13357396	147.673856	colony
Wedge	3	15/10/2020	Miturgidae	unk	unk	M	adult	1	-43.13357396	147.673856	colony
Wedge	2	1/07/2020	Linyphiidae	unk	unk	M	adult	2	-43.13357396	147.673856	colony
Wedge	2	1/07/2020	Amaurobiidae	unk	unk	M	adult	1	-43.13357396	147.673856	colony
Wedge	2	1/07/2020	Zodariidae	unk	unk	M	adult	1	-43.13357396	147.673856	colony
Wedge	3	15/10/2020	Linyphiidae	unk	unk	F	adult	1	-43.13357396	147.673856	colony
Wedge	3	15/10/2020	Clubionidae	Clubiona	unk	M	adult	1	-43.13357396	147.673856	colony
Wedge	4	16/12/2020	Gnaphosidae	unk	unk	F	adult	1	-43.13357396	147.673856	colony
Wedge	5	26/02/2021	Gnaphosidae	unk	unk	M	adult	2	-43.13357396	147.673856	colony
Wedge	3	15/10/2020	Linyphiidae	unk	unk	M	juv	1	-43.13357698	147.673885	colony
Wedge	5	26/02/2021	Clubionidae	Clubiona	unk	F	juv	1	-43.13357698	147.673885	colony
Wedge	3	15/10/2020	unk.juv	unk	unk	F	juv	2	-43.13357698	147.673885	colony
Wedge	2	1/07/2020	Linyphiidae	unk	unk	M	adult	1	-43.13357698	147.673885	colony
Wedge	4	16/12/2020	Linyphiidae	unk	unk	F	adult	1	-43.13357698	147.673885	colony
Wedge	4	16/12/2020	Theridiidae	unk	unk	F	adult	1	-43.13357698	147.673885	colony
Whale Bone Point	2	6/06/2020	Linyphiidae	unk	unk	M	adult	4	-43.44	147.234	colony
Whale Bone Point	1	6/03/2020	Gnaphosidae	Zelanda�	unk	M	adult	1	-43.44	147.234	colony
Whale Bone Point	1	6/03/2020	Zodariidae	unk	unk	M	adult	1	-43.44	147.234	colony
Whale Bone Point	1	6/03/2020	Zodariidae	unk	unk	F	adult	1	-43.44	147.234	colony
Whale Bone Point	1	6/03/2020	Zodariidae	�Asteron	unk	F	adult	2	-43.44	147.234	colony
Whale Bone Point	3	21/09/2020	Zodariidae	unk	unk	F	adult	1	-43.44	147.234	colony
Whale Bone Point	2	6/06/2020	Lycosidae	unk	unk	M	adult	4	-43.44	147.234	colony
Whale Bone Point	4	14/12/2020	Lycosidae	unk	unk	F	adult	3	-43.44	147.234	colony
Whale Bone Point	1	6/03/2020	Lycosidae	unk	unk	F	adult	1	-43.44	147.234	colony
Whale Bone Point	3	21/09/2020	Lycosidae	unk	unk	M	adult	1	-43.44	147.234	colony
Whale Bone Point	4	14/12/2020	Lycosidae	unk	unk	M	adult	2	-43.44	147.234	colony
Whale Bone Point	3	21/09/2020	Miturgidae	unk	unk	M	adult	1	-43.44	147.234	colony
Whale Bone Point	2	6/06/2020	Amaurobiidae	unk	unk	M	adult	1	-43.44	147.234	colony
Whale Bone Point	4	14/12/2020	Desidae	unk	unk	M	adult	1	-43.44	147.234	colony
Whale Bone Point	3	21/09/2020	Clubionidae	Clubiona	unk	F	adult	1	-43.44	147.234	colony
Whale Bone Point	3	21/09/2020	Linyphiidae	unk	unk	M	adult	1	-43.44	147.234	colony
Whale Bone Point	4	14/12/2020	Salticidae	unk	unk	F	adult	1	-43.44	147.234	colony
Whale Bone Point	5	6/03/2021	Amaurobiidae	unk	unk	F	adult	1	-43.44	147.234	colony
Whale Bone Point	1	6/03/2020	Nicodamidae	unk	unk	M	adult	1	-43.4401	147.2339	colony
Whale Bone Point	2	6/06/2020	Linyphiidae	unk	unk	M	adult	4	-43.4401	147.2339	colony
Whale Bone Point	1	6/03/2020	Clubionidae	Clubiona	unk	F	adult	2	-43.4401	147.2339	colony
Whale Bone Point	1	6/03/2020	Zodariidae	�Asteron	unk	unk	juv	1	-43.4401	147.2339	colony
Whale Bone Point	5	6/03/2021	Miturgidae	unk	unk	F	adult	1	-43.4401	147.2339	colony
Whale Bone Point	4	14/12/2020	Nicodamidae	unk	unk	M	adult	1	-43.4401	147.2339	colony
Whale Bone Point	2	6/06/2020	Lycosidae	unk	unk	M	adult	1	-43.4401	147.2339	colony
Whale Bone Point	4	14/12/2020	Lycosidae	unk	unk	M	adult	10	-43.4401	147.2339	colony
Whale Bone Point	2	6/06/2020	Linyphiidae	unk	unk	F	adult	1	-43.4401	147.2339	colony
Whale Bone Point	2	6/06/2020	Zodariidae	unk	unk	M	adult	1	-43.4401	147.2339	colony
Whale Bone Point	3	21/09/2020	Lycosidae	unk	unk	F	adult	3	-43.4401	147.2339	colony
Whale Bone Point	3	21/09/2020	Lycosidae	unk	unk	M	adult	1	-43.4401	147.2339	colony
Whale Bone Point	4	14/12/2020	Zodariidae	unk	unk	F	adult	1	-43.4401	147.2339	colony
Whale Bone Point	3	21/09/2020	Linyphiidae	unk	unk	M	adult	5	-43.4401	147.2339	colony
Whale Bone Point	3	21/09/2020	Linyphiidae	unk	unk	F	adult	1	-43.4401	147.2339	colony
Whale Bone Point	4	14/12/2020	Clubionidae	Clubiona	unk	F	adult	1	-43.4401	147.2339	colony
Whale Bone Point	5	6/03/2021	Amaurobiidae	unk	unk	F	adult	2	-43.4401	147.2339	colony
Whale Bone Point	5	6/03/2021	Desidae	unk	unk	F	adult	1	-43.4401	147.2339	colony
Whale Bone Point	4	14/12/2020	Gnaphosidae	unk	unk	F	adult	1	-43.4401	147.2339	colony
Whale Bone Point	2	6/06/2020	Amaurobiidae	unk	unk	M	adult	1	-43.4401	147.2339	colony
Whale Bone Point	1	6/03/2020	Nicodamidae	unk	unk	M	adult	1	-43.4401	147.2339	colony
Whale Bone Point	2	6/06/2020	Zodariidae	unk	unk	M	adult	1	-43.4401	147.2339	colony
Whale Bone Point	2	6/06/2020	Linyphiidae	unk	unk	M	adult	1	-43.4401	147.2339	colony
Whale Bone Point	3	21/09/2020	Lycosidae	unk	unk	M	adult	1	-43.4401	147.2339	colony
Whale Bone Point	3	21/09/2020	Miturgidae	unk	unk	M	adult	1	-43.4401	147.2339	colony
Whale Bone Point	3	21/09/2020	Gnaphosidae	unk	unk	M	adult	1	-43.4401	147.2339	colony
Whale Bone Point	3	21/09/2020	Linyphiidae	Ostearius	unk	F	adult	2	-43.4401	147.2339	colony
Whale Bone Point	5	6/03/2021	Zodariidae	unk	unk	F	adult	1	-43.4401	147.2339	colony
Whale Bone Point	3	21/09/2020	Theridiidae	unk	unk	M	adult	1	-43.4401	147.2339	colony
Whale Bone Point	3	21/09/2020	Zodariidae	unk	unk	F	adult	2	-43.4401	147.2339	colony
Whale Bone Point	2	6/06/2020	Linyphiidae	unk	unk	M	adult	1	-43.44	147.2339	colony
Whale Bone Point	1	6/03/2020	Amaurobiidae	Tasmabrochus	unk	F	adult	1	-43.44	147.2339	colony
Whale Bone Point	3	21/09/2020	Miturgidae	unk	unk	M	adult	1	-43.44	147.2339	colony
Whale Bone Point	4	14/12/2020	Lycosidae	unk	unk	M	adult	15	-43.44	147.2339	colony
Whale Bone Point	4	14/12/2020	Zodariidae	unk	unk	M	adult	1	-43.44	147.2339	colony
Whale Bone Point	4	14/12/2020	Clubionidae	Clubiona	unk	M	adult	1	-43.44	147.2339	colony
Whale Bone Point	4	14/12/2020	Gnaphosidae	Anzacia	sallita	F	adult	1	-43.44	147.2339	colony
Whale Bone Point	4	14/12/2020	Clubionidae	Clubiona	unk	F	adult	1	-43.44	147.2339	colony
Whale Bone Point	4	14/12/2020	Theridiidae	Steatoda	unk	M	adult	1	-43.44	147.2339	colony
Whale Bone Point	4	14/12/2020	Linyphiidae	Ostearius	unk	M	adult	1	-43.44	147.2339	colony
Whale Bone Point	2	6/06/2020	Zodariidae	unk	unk	M	adult	1	-43.44	147.2339	colony
Whale Bone Point	5	6/03/2021	Zodariidae	unk	unk	F	adult	1	-43.44	147.2339	colony
Whale Bone Point	3	21/09/2020	Corinnidae	unk	unk	F	adult	1	-43.4399	147.2339	colony
Whale Bone Point	2	6/06/2020	Amaurobiidae	unk	unk	M	adult	1	-43.4399	147.2339	colony
Whale Bone Point	2	6/06/2020	Linyphiidae	unk	unk	M	adult	5	-43.4399	147.2339	colony
Whale Bone Point	4	14/12/2020	Lycosidae	unk	unk	M	adult	13	-43.4399	147.2339	colony
Whale Bone Point	3	21/09/2020	Lycosidae	unk	unk	M	adult	1	-43.4399	147.2339	colony
Whale Bone Point	3	21/09/2020	Miturgidae	unk	unk	M	adult	1	-43.4399	147.2339	colony
Whale Bone Point	3	21/09/2020	Clubionidae	Clubiona	unk	F	adult	1	-43.4399	147.2339	colony
Whale Bone Point	3	21/09/2020	Clubionidae	unk	unk	M	adult	1	-43.4399	147.2339	colony
Whale Bone Point	1	6/03/2020	Nicodamidae	unk	unk	M	adult	1	-43.4397	147.2338	near
Whale Bone Point	1	6/03/2020	Zodariidae	unk	unk	M	adult	1	-43.4397	147.2338	near
Whale Bone Point	2	6/06/2020	Miturgidae	unk	unk	F	adult	1	-43.4397	147.2338	near
Whale Bone Point	2	6/06/2020	Zodariidae	unk	unk	M	adult	2	-43.4397	147.2338	near
Whale Bone Point	2	6/06/2020	Linyphiidae	unk	unk	M	adult	1	-43.4397	147.2338	near
Whale Bone Point	2	6/06/2020	Lycosidae	unk	unk	F	adult	1	-43.4397	147.2338	near
Whale Bone Point	4	14/12/2020	Lycosidae	unk	unk	M	adult	3	-43.4397	147.2338	near
Whale Bone Point	3	21/09/2020	Lycosidae	unk	unk	M	adult	1	-43.4397	147.2338	near
Whale Bone Point	3	21/09/2020	Miturgidae	unk	unk	M	adult	2	-43.4397	147.2338	near
Whale Bone Point	1	6/03/2020	Zodariidae	unk	unk	F	adult	1	-43.4397	147.2338	near
Whale Bone Point	4	14/12/2020	Clubionidae	Clubiona	unk	F	adult	1	-43.4397	147.2338	near
Whale Bone Point	1	6/03/2020	Nicodamidae	unk	unk	M	adult	1	-43.4395	147.2339	near
Whale Bone Point	4	14/12/2020	Nicodamidae	unk	unk	M	adult	1	-43.4395	147.2339	near
Whale Bone Point	2	6/06/2020	Linyphiidae	unk	unk	M	adult	2	-43.4395	147.2339	near
Whale Bone Point	2	6/06/2020	Zodariidae	unk	unk	M	adult	1	-43.4395	147.2339	near
Whale Bone Point	5	6/03/2021	Lycosidae	unk	unk	F	adult	2	-43.4395	147.2339	near
Whale Bone Point	4	14/12/2020	Lycosidae	unk	unk	M	adult	4	-43.4395	147.2339	near
Whale Bone Point	3	21/09/2020	Lycosidae	unk	unk	M	adult	3	-43.4395	147.2339	near
Whale Bone Point	5	6/03/2021	Salticidae	unk	unk	F	adult	1	-43.4395	147.2339	near
Whale Bone Point	5	6/03/2021	Araneidae	Novakiella	Trituberculosa	M	adult	1	-43.4395	147.2339	near
Whale Bone Point	5	6/03/2021	Miturgidae	unk	unk	F	adult	1	-43.4395	147.2339	near
Whale Bone Point	3	21/09/2020	Salticidae	unk	unk	F	adult	1	-43.4395	147.2339	near
Whale Bone Point	1	6/03/2020	Lycosidae	unk	unk	F	adult	2	-43.4395	147.2339	near
Whale Bone Point	3	21/09/2020	Lycosidae	unk	unk	F	adult	1	-43.4395	147.2339	near
Whale Bone Point	3	21/09/2020	Lycosidae	unk	unk	M	adult	1	-43.4395	147.2339	near
Whale Bone Point	4	14/12/2020	Lycosidae	unk	unk	M	adult	1	-43.4395	147.2339	near
Whale Bone Point	2	6/06/2020	Zodariidae	unk	unk	M	adult	1	-43.4395	147.2339	near
Whale Bone Point	5	6/03/2021	Theridiidae	Steatoda	unk	F	adult	1	-43.4395	147.2339	near
Whale Bone Point	5	6/03/2021	Nicodamidae	unk	unk	M	adult	1	-43.4395	147.2339	near
Whale Bone Point	1	6/03/2020	Stiphidiidae	unk	unk	F	adult	1	-43.4394	147.234	near
Whale Bone Point	4	14/12/2020	Nicodamidae	unk	unk	M	adult	1	-43.4394	147.234	near
Whale Bone Point	4	14/12/2020	Miturgidae	unk	unk	F	adult	1	-43.4394	147.234	near
Whale Bone Point	1	6/03/2020	Salticidae	unk	unk	F	adult	1	-43.4394	147.234	near
Whale Bone Point	2	6/06/2020	Amaurobiidae	unk	unk	M	adult	1	-43.4394	147.234	near
Whale Bone Point	4	14/12/2020	Thomisidae	unk	unk	F	adult	2	-43.4394	147.234	near
Whale Bone Point	4	14/12/2020	Linyphiidae	unk	unk	F	adult	1	-43.4394	147.234	near
Whale Bone Point	3	21/09/2020	Lycosidae	unk	unk	F	adult	1	-43.4394	147.234	near
Whale Bone Point	3	21/09/2020	Lycosidae	unk	unk	M	adult	1	-43.4394	147.234	near
Whale Bone Point	4	14/12/2020	Lycosidae	unk	unk	M	adult	1	-43.4394	147.234	near
Whale Bone Point	5	6/03/2021	Theridiidae	unk	unk	F	adult	3	-43.4394	147.234	near
Whale Bone Point	1	6/03/2020	Nicodamidae	unk	unk	M	adult	1	-43.4393	147.2339	near
Whale Bone Point	4	14/12/2020	Nicodamidae	unk	unk	M	adult	1	-43.4393	147.2339	near
Whale Bone Point	1	6/03/2020	Amaurobiidae	unk	unk	M	adult	3	-43.4393	147.2339	near
Whale Bone Point	1	6/03/2020	Zodariidae	�Asteron	unk	F	adult	1	-43.4393	147.2339	near
Whale Bone Point	2	6/06/2020	Amaurobiidae	unk	unk	M	adult	1	-43.4393	147.2339	near
Whale Bone Point	2	6/06/2020	Linyphiidae	unk	unk	M	adult	1	-43.4393	147.2339	near
Whale Bone Point	3	21/09/2020	Linyphiidae	unk	unk	M	adult	1	-43.4393	147.2339	near
Whale Bone Point	3	21/09/2020	Miturgidae	unk	unk	F	adult	1	-43.4393	147.2339	near
Whale Bone Point	3	21/09/2020	Linyphiidae	unk	unk	F	adult	2	-43.4393	147.2339	near
Whale Bone Point	4	14/12/2020	Miturgidae	unk	unk	F	adult	1	-43.4393	147.2339	near
Whale Bone Point	2	6/06/2020	Lycosidae	unk	unk	F	adult	2	-43.4393	147.2339	near
Whale Bone Point	1	6/03/2020	Lycosidae	unk	unk	F	adult	2	-43.4393	147.2339	near
Whale Bone Point	4	14/12/2020	Lycosidae	unk	unk	F	adult	1	-43.4393	147.2339	near
Whale Bone Point	3	21/09/2020	Linyphiidae	Laperousea	unk	F	adult	2	-43.4392	147.2381	outside
Whale Bone Point	3	21/09/2020	Linyphiidae	Laperousea	unk	M	adult	5	-43.4392	147.2381	outside
Whale Bone Point	3	21/09/2020	Linyphiidae	Laperousea	unk	M	adult	5	-43.4391	147.2382	outside
Whale Bone Point	3	21/09/2020	Linyphiidae	unk	unk	F	adult	1	-43.4391	147.2382	outside
Whale Bone Point	3	21/09/2020	Lycosidae	unk	unk	M	adult	3	-43.4391	147.2382	outside
Whale Bone Point	3	21/09/2020	Linyphiidae	Laperousea	blattifera	M	adult	1	-43.4391	147.2383	outside
Whale Bone Point	3	21/09/2020	Lycosidae	unk	unk	M	adult	4	-43.4391	147.2383	outside
Whale Bone Point	4	14/12/2020	Theridiidae	unk	unk	F	adult	1	-43.4392	147.2379	outside
Whale Bone Point	4	14/12/2020	Pycnothelidae	unk	unk	F	juv	1	-43.4392	147.2379	outside
Whale Bone Point	4	14/12/2020	Salticidae	unk	unk	F	unk	1	-43.4392	147.238	outside
Whale Bone Point	4	14/12/2020	Lycosidae	unk	unk	unk	juv	2	-43.4392	147.238	outside
Whale Bone Point	4	14/12/2020	unk.juv	unk	unk	unk	juv	2	-43.4392	147.2381	outside
Whale Bone Point	4	14/12/2020	Thomisidae	unk	unk	unk	juv	1	-43.4392	147.2381	outside
Whale Bone Point	4	14/12/2020	Theridiidae	unk	unk	unk	juv	1	-43.4391	147.2382	outside
Whale Bone Point	4	14/12/2020	Lycosidae	unk	unk	unk	juv	1	-43.4391	147.2382	outside
Whale Bone Point	4	14/12/2020	Zodariidae	unk	unk	unk	juv	1	-43.4391	147.2383	outside
Whale Bone Point	4	14/12/2020	Lycosidae	unk	unk	unk	juv	5	-43.4391	147.2383	outside
Whale Bone Point	4	14/12/2020	Amaurobiidae	unk	unk	F	adult	1	-43.4392	147.2379	outside
Whale Bone Point	4	14/12/2020	Theridiidae	unk	unk	M	adult	1	-43.4392	147.2379	outside
Whale Bone Point	4	14/12/2020	Thomisidae	unk	unk	F	adult	1	-43.4392	147.238	outside
Whale Bone Point	4	14/12/2020	Linyphiidae	unk	unk	F	adult	2	-43.4392	147.238	outside
Whale Bone Point	4	14/12/2020	Thomisidae	unk	unk	M	adult	3	-43.4392	147.238	outside
Whale Bone Point	4	14/12/2020	Linyphiidae	Laperousea	blattifera	F	adult	3	-43.4392	147.2381	outside
Whale Bone Point	4	14/12/2020	Thomisidae	unk	unk	M	adult	3	-43.4392	147.2381	outside
Whale Bone Point	4	14/12/2020	Lycosidae	unk	unk	F	adult	2	-43.4392	147.2381	outside
Whale Bone Point	4	14/12/2020	Linyphiidae	unk	unk	F	adult	1	-43.4391	147.2382	outside
Whale Bone Point	4	14/12/2020	Linyphiidae	unk	unk	M	adult	1	-43.4391	147.2382	outside
Whale Bone Point	4	14/12/2020	Thomisidae	unk	unk	M	adult	1	-43.4391	147.2382	outside
Whale Bone Point	4	14/12/2020	Lycosidae	unk	unk	F	adult	1	-43.4391	147.2383	outside
Whale Bone Point	5	6/03/2021	Theridiidae	unk	unk	unk	juv	1	-43.4392	147.2381	outside
Whale Bone Point	5	6/03/2021	Pycnothelidae	unk	unk	F	juv	1	-43.4392	147.2381	outside
Whale Bone Point	5	6/03/2021	Amaurobiidae	unk	unk	F	juv	1	-43.4392	147.2381	outside
Whale Bone Point	5	6/03/2021	Lycosidae	unk	unk	unk	juv	3	-43.4391	147.2382	outside
Whale Bone Point	5	6/03/2021	Lycosidae	unk	unk	unk	juv	1	-43.4391	147.2383	outside
Whale Bone Point	5	6/03/2021	Idiopidae	unk	unk	F	adult	1	-43.4392	147.2379	outside
Whale Bone Point	5	6/03/2021	Desidae	unk	unk	F	adult	1	-43.4392	147.2379	outside
Whale Bone Point	5	6/03/2021	Lycosidae	unk	unk	F	adult	1	-43.4392	147.2381	outside
Whale Bone Point	5	6/03/2021	Theridiidae	unk	unk	F	adult	1	-43.4391	147.2382	outside
Whale Bone Point	5	6/03/2021	Linyphiidae	unk	unk	F	adult	1	-43.4391	147.2382	outside
Whale Bone Point	1	6/03/2020	Zodariidae	�Asteron	unk	F	adult	4	-43.4401	147.2339	colony
